# Supplementary material for: A hybridization target enrichment approach for pathogen genomics
Source: mBio. 2023 Oct 13;14(5):e01889-23. doi: 10.1128/mbio.01889-23 (PMC10653935; doi:10.1128/mbio.01889-23)
Supplement: Supplemental Tables — Tables S1 to S5. [file mbio.01889-23-s0002.xlsx]

## Sheet: Table S1
S1. Mapping metrics for before and after-capture sequencing experiments
SRA accession	SRA biosample accession	Sample	Sequencing before or after enrichment	MTBC taxa	Genome copies	Hyb temp/time		PCT_UQ_mapped_Reads	Fold Enrichment	Duplicate PCT		Raw_read_ Pairs	Trimmed_ read_Pairs	PF_Reads	PF_Bases	PF_UQ_ reads	PF_UQ_bases	PF_Mq20_ reads	PF_Mq20_ bases	All_mapped_Reads	All_mapped_ Bases	UQ_mapped _Reads	UQ_mapped_ Bases	Mq20_ Reads	Mq20_Bases	Genome_Cov	Genome_UQ_Cov	Genome_Mq20_Cov	Genome_all_1X	Genome_all_10X	Genome_all_25X	Genome_all_50X	Genome_all_100X	Genome_all_125X	Genome_UQ_1X	Genome_UQ_10X	Genome_UQ_25X	Genome_UQ_50X	Genome_UQ_100X	Genome_UQ_125X	Genome_q20_1X	Genome_q20_10X	Genome_q20_25X	Genome_q20_50X	Genome_q20_100X	Genome_q20_125X
SRR23902094	SAMN33804027	B061222TB11	before-enrich	Mtb_H37Rv	10000000	NA		0.521892		0.209624		2189023	2188670	4377340	562936430	3845113	499832325	1976670	259645943	2538960	313290604	2006733	252521426	1976670	248869284	71.0181	57.2427	56.4149	0.999978	0.999812	0.997015	0.906463	0.0503764	0.00302253	0.999978	0.999769	0.994929	0.75537	0.000468318	1.38274e-05	0.990825	0.987173	0.980434	0.743468	0.000421622	1.38274e-05
SRR23902093	SAMN33804027	B061222TB21	before-enrich	Mtb_H37Rv	1000000	NA		0.124053		0.0542462		1941841	1941094	3882188	527766559	3854760	524222692	471169	64444434	505621	66304055	478193	62968872	471169	62083060	15.03	14.274	14.0732	0.999755	0.839233	0.0552577	2.65214e-05	1.2694e-05	0	0.999755	0.821179	0.0321641	0	0	0	0.990227	0.808744	0.0315766	0	0	0
SRR23902091	SAMN33804027	B061222TB31	before-enrich	Mtb_H37Rv	100000	NA		0.0161657		0.0255847		1880609	1879682	3759364	509728023	3757769	509515840	59905	8162465	62342	7882993	60747	7751870	59905	7651740	1.78695	1.75723	1.73453	0.665416	0.00159287	3.98954e-05	1.76809e-05	3.85354e-06	0	0.665404	0.0011479	0	0	0	0	0.656938	0.00113543	0	0	0	0
SRR23902089	SAMN33804027	B061222TB41	before-enrich	Mtb_H37Rv	10000	NA		0.00200948		0.0879521		2122848	2121356	4242712	586612629	4241890	586501150	8344	1158399	9346	878320	8524	854778	8344	841312	0.199099	0.193763	0.190711	0.112753	0.000103819	4.30689e-05	1.29207e-05	4.30689e-06	0	0.112749	3.62686e-06	0	0	0	0	0.111144	2.94682e-06	0	0	0	0
SRR23902064	SAMN33804027	B061222TB51	before-enrich	Mtb_H37Rv	1000	NA		0.000711398		0.235013		2029368	2027439	4054878	540713730	4053992	540599482	2790	378550	3770	140589	2884	122405	2790	119408	0.0318647	0.0277427	0.0270634	0.0153981	9.72451e-05	4.85092e-05	1.70009e-05	1.2694e-05	4.08022e-06	0.0153965	3.85354e-06	0	0	0	0	0.0150793	3.85354e-06	0	0	0	0
SRR23902063	SAMN33804027	B061222TB61	before-enrich	Mtb_H37Rv	100	NA		0.000199231		0.170429		1846052	1844664	3689328	506120203	3689177	506100488	719	96738	886	23009	735	20071	719	19752	0.0052156	0.0045497	0.0044774	0.00235496	2.13078e-05	8.38711e-06	0	0	0	0.00235496	0	0	0	0	0	0.00232323	0	0	0	0	0
SRR23902062	SAMN33804027	B061222TB71	before-enrich	Mtb_H37Rv	10	NA		2.15127e-06		0		1861085	1859370	3718740	498666200	3718740	498666200	8	1084	8	1050	8	1050	8	1050	0.000238	0.000238	0.000238	0.000141901	0	0	0	0	0	0.000141901	0	0	0	0	0	0.000141901	0	0	0	0	0
SRR23902061	SAMN33804027	B061222TB81	before-enrich	Mtb_H37Rv	1	NA		0				2385078	2383099	4766198	636246766	4766198	636246766	0	0	0	0	0	0	0	0	0	0	0	0	0	0	0	0	0	0	0	0	0	0	0	0	0	0	0	0	0
SRR23904458	SAMN33804027	B061222TB12	before-enrich	Mtb_H37Rv	10000000	NA		0.51648		0.185503		1908402	1908146	3816292	522432200	3414631	470465332	1737927	240652455	2165250	284376020	1763589	234312009	1737927	231006090	64.4639	53.1151	52.3657	0.999977	0.999752	0.995721	0.843735	0.0173595	0.000948877	0.999977	0.999662	0.992806	0.632217	0.000149835	0	0.99184	0.987395	0.978637	0.62234	0.000137594	0
SRR23904457	SAMN33804027	B061222TB22	before-enrich	Mtb_H37Rv	1000000	NA		0.120974		0.0509449		1849902	1849207	3698414	526905657	3674552	523614267	438310	62615977	468388	64391409	444526	61276045	438310	60457604	14.5966	13.8904	13.7048	0.999828	0.832897	0.0399847	3.01483e-05	0	0	0.999825	0.813145	0.022047	0	0	0	0.991087	0.801067	0.0217369	0	0	0
SRR23904446	SAMN33804027	B061222TB32	before-enrich	Mtb_H37Rv	100000	NA		0.0156618		0.0234398		1798408	1797592	3595184	509212261	3593833	509025065	55447	7862015	57637	7636053	56286	7516898	55447	7413346	1.73099	1.70398	1.6805	0.686423	0.000983785	3.92154e-05	1.29207e-05	0	0	0.686403	0.000551509	0	0	0	0	0.677697	0.000549016	0	0	0	0
SRR23904435	SAMN33804027	B061222TB42	before-enrich	Mtb_H37Rv	10000	NA		0.00188874		0.0786502		1837975	1836178	3672356	513480733	3671764	513400653	6787	946791	7527	733888	6935	718063	6787	705175	0.166361	0.162773	0.159852	0.0987439	7.93375e-05	3.06016e-05	1.29207e-05	0	0	0.098736	6.57368e-06	0	0	0	0	0.0969888	3.1735e-06	0	0	0	0
SRR23904424	SAMN33804027	B061222TB52	before-enrich	Mtb_H37Rv	1000	NA		0.000748059		0.203069		1945606	1944068	3888136	526419908	3887395	526320557	2840	387211	3649	145412	2908	130800	2840	128307	0.0329598	0.0296489	0.0290838	0.0167604	8.79513e-05	3.1055e-05	1.29207e-05	8.38711e-06	4.08022e-06	0.016759	0	0	0	0	0	0.0164773	0	0	0	0	0
SRR23904413	SAMN33804027	B061222TB62	before-enrich	Mtb_H37Rv	100	NA		0.000220477		0.169279		1804236	1802990	3605980	486859967	3605818	486837505	769	104410	957	24702	795	21564	769	20772	0.0055994	0.0048881	0.0047086	0.00250865	2.65214e-05	8.61379e-06	0	0	0	0.00250865	0	0	0	0	0	0.00242455	0	0	0	0	0
SRR23904402	SAMN33804027	B061222TB72	before-enrich	Mtb_H37Rv	10	NA		4.77479e-07		0		2096207	2094331	4188662	572351134	4188662	572351134	2	300	2	300	2	300	2	300	6.8e-05	6.8e-05	6.8e-05	4.03488e-05	0	0	0	0	0	4.03488e-05	0	0	0	0	0	4.03488e-05	0	0	0	0	0
SRR23904391	SAMN33804027	B061222TB82	before-enrich	Mtb_H37Rv	1	NA		2.41419e-07		0		2072768	2071092	4142184	568106179	4142184	568106179	1	150	1	37	1	37	1	37	8.4e-06	8.4e-06	8.4e-06	8.38711e-06	0	0	0	0	0	8.38711e-06	0	0	0	0	0	8.38711e-06	0	0	0	0	0
SRR23902060	SAMN33804027	B062222TB1_B061222TB11	after-enrich	Mtb_H37Rv	10000000	65C/19.5h		0.712728	1.36566	0.267141		1353301	1353262	2706524	205007804	2148371	162742191	1479732	112177565	2089358	154958333	1531205	113720038	1479732	109909220	35.1264	25.7784	24.9146	0.999916	0.962258	0.615784	0.180965	0.0239935	0.012305	0.999916	0.945786	0.45657	0.0567565	0.00108534	8.00176e-05	0.990916	0.932173	0.444184	0.046934	0.000294002	6.12032e-06
SRR23902059	SAMN33804027	B062222TB2_B061222TB21	after-enrich	Mtb_H37Rv	1000000	65C/19.5h		0.465396	3.7516	0.193548		1208938	1208862	2417724	183338468	2174809	164904493	968108	73488471	1255062	93438103	1012147	75428309	968108	72159269	21.1808	17.0983	16.3573	0.998338	0.777459	0.285904	0.0540041	0.00890416	0.00578869	0.998336	0.734569	0.192393	0.0197847	0.000365179	0	0.990319	0.721801	0.181316	0.0113011	7.68441e-05	0
SRR23902058	SAMN33804027	B062222TB3_B061222TB31	after-enrich	Mtb_H37Rv	100000	65C/19.5h		0.398741	24.6658	0.129895		912326	912251	1824502	138294144	1721997	130517210	651960	49488509	789135	58805127	686630	51198911	651960	48626337	13.3301	11.6059	11.0228	0.987043	0.534188	0.116258	0.017809	0.00380752	0.00157383	0.98704	0.495797	0.0778591	0.00857843	1.9041e-05	0	0.978464	0.483526	0.0681804	0.00228356	0	0
SRR23902057	SAMN33804027	B062222TB4_B061222TB41	after-enrich	Mtb_H37Rv	10000	65C/19.5h		0.401444	199.775	0.14857		801410	801350	1602700	121533334	1497781	113569094	569762	43255578	706194	52573342	601275	44794440	569762	42456246	11.9175	10.1541	9.62411	0.980774	0.473125	0.0921179	0.0140452	0.00281013	0.000964064	0.980757	0.422398	0.0547771	0.0064787	4.53357e-07	0	0.971608	0.410178	0.0452725	0.00131746	0	0
SRR23902055	SAMN33804027	B062222TB5_B061222TB51	after-enrich	Mtb_H37Rv	1000	65C/19.5h		0.267262	375.685	0.310116		713161	713065	1426130	108040984	1273172	96431608	317763	24109912	493228	36663849	340270	25354574	317763	23686618	8.3111	5.74747	5.36937	0.940967	0.305256	0.0423975	0.00724714	0.000431143	9.40716e-05	0.940901	0.163083	0.00981269	0.00154753	0	0	0.930096	0.151466	0.00259728	1.76809e-05	0	0
SRR23902054	SAMN33804027	B062222TB6_B061222TB61	after-enrich	Mtb_H37Rv	100	65C/19.5h		0.0628933	315.68	0.521499		597869	597752	1195504	90554315	1118815	84734145	63937	4850669	147055	10883890	70366	5240128	63937	4768316	2.46721	1.18786	1.08091	0.578577	0.0498045	0.00290602	0.000118326	5.21361e-06	4.98693e-06	0.578278	0.00526008	0.000149155	0	0	0	0.566172	0.000478065	0	0	0	0
SRR23902053	SAMN33804027	B062222TB7_B061222TB71	after-enrich	Mtb_H37Rv	10	65C/19.5h		0.0101488	4717.6	0.582174		471321	471256	942512	71383041	929370	70386158	8435	639031	22574	1584724	9432	684948	8435	617141	0.359229	0.155266	0.139896	0.122267	0.00239758	4.71492e-05	1.40541e-05	9.5205e-06	8.38711e-06	0.122162	1.13339e-05	0	0	0	0	0.114698	2.26679e-06	0	0	0	0
SRR23902052	SAMN33804027	B062222TB8_B061222TB81	after-enrich	Mtb_H37Rv	1	65C/19.5h		0.00157477		0.610884		423449	423329	846658	64068478	844570	63910372	1177	89156	3418	169915	1330	79839	1177	73997	0.0385229	0.018101	0.0167767	0.0145936	0.000203784	3.08283e-05	1.31474e-05	5.21361e-06	5.21361e-06	0.014582	1.74543e-05	0	0	0	0	0.0136905	0	0	0	0	0
SRR23904380	SAMN33804027	B062222TB9_B061222TB12	after-enrich	Mtb_H37Rv	10000000	65C/19.5h		0.61097	1.18295	0.611922		8714343	8714075	17428150	1320798506	8876609	672823418	5313668	403234193	13974886	1036106375	5423345	403622185	5313668	395518492	234.868	91.4948	89.6578	0.999975	0.999927	0.999516	0.994547	0.914205	0.827086	0.999975	0.999902	0.998626	0.971538	0.370203	0.0577604	0.992347	0.988954	0.985497	0.95621	0.356441	0.0473869
SRR23904379	SAMN33804027	B062222TB9_B061222TB22	after-enrich	Mtb_H37Rv	1000000	65C/19.5h		0.487091	4.0264	0.332447		3488988	3488751	6977502	529162363	5615354	425804921	2660957	202017701	4097334	305350163	2735186	204173842	2660957	198666593	69.2179	46.2828	45.0344	0.999958	0.993341	0.911429	0.616667	0.18005	0.0926572	0.999958	0.991562	0.867833	0.40026	0.0125081	0.00117556	0.992977	0.98063	0.854478	0.387446	0.00532241	0.000131247
SRR23904456	SAMN33804027	B062222TB9_B061222TB32	after-enrich	Mtb_H37Rv	100000	65C/19.5h		0.511946	32.6875	0.0874949		593149	593120	1186240	89930265	1130735	85718314	555360	42156791	634380	47280822	578875	43162905	555360	41417791	10.7178	9.78432	9.38873	0.986838	0.465433	0.0550469	0.00578779	2.38013e-05	0	0.986831	0.430946	0.0333236	0.00140813	0	0	0.977982	0.419414	0.0244838	0.000250027	0	0
SRR23904455	SAMN33804027	B062222TB9_B061222TB42	after-enrich	Mtb_H37Rv	10000	65C/19.5h		0.494687	261.914	0.0260683		68973	68948	137896	10436054	136094	10299210	64281	4878260	69126	5144631	67324	5011158	64281	4785369	1.1662	1.13595	1.08477	0.583612	0.00124265	0	0	0	0	0.583592	0.000863646	0	0	0	0	0.572919	0.000333218	0	0	0	0
SRR23904454	SAMN33804027	B062222TB9_B061222TB52	after-enrich	Mtb_H37Rv	1000	65C/19.5h		0.0876222	117.133	0.0118542		25277	25237	50474	3786296	50421	3782271	4195	318343	4471	332689	4418	328706	4195	312172	0.0754173	0.074514	0.0707654	0.0646401	0	0	0	0	0	0.0646385	0	0	0	0	0	0.0618076	0	0	0	0	0
SRR23904453	SAMN33804027	B062222TB9_B061222TB62	after-enrich	Mtb_H37Rv	100	65C/19.5h		0.0349825	158.667	0.0183333		8426	8424	16848	1273759	16837	1272923	550	41783	600	44446	589	43665	550	40977	0.010075	0.0098979	0.0092886	0.00900209	0	0	0	0	0	0.00900209	0	0	0	0	0	0.00845058	0	0	0	0	0
SRR23904452	SAMN33804027	B062222TB9_B061222TB72	after-enrich	Mtb_H37Rv	10	65C/19.5h		0.00585987	12272.5	0.0416667		7854	7852	15704	1188987	15700	1188691	86	6517	96	6864	92	6670	86	6339	0.0015559	0.0015119	0.0014369	0.00135078	0	0	0	0	0	0.00135078	0	0	0	0	0	0.0013102	0	0	0	0	0
SRR23904451	SAMN33804027	B062222TB9_B061222TB82	after-enrich	Mtb_H37Rv	1	65C/19.5h		0.00072597	3007.1	0		10337	10331	20662	1559195	20662	1559195	15	1140	15	1127	15	1127	15	1127	0.0002555	0.0002555	0.0002555	0.00024504	0	0	0	0	0	0.00024504	0	0	0	0	0	0.00024504	0	0	0	0	0
SRR23904443	SAMN33804164	B062822NT171	before-enrich	M.abscessus	10	NA		0				151012	150981	301962	22733182	301962	22733182	0	0	0	0	0	0	0	0	0	0	0	0	0	0	0	0	0	0	0	0	0	0	0	0	0	0	0	0	0
SRR23904442	SAMN33804164	B062822NT172	before-enrich	M.abscessus	10	NA		0				175808	175773	351546	26481595	351546	26481595	0	0	0	0	0	0	0	0	0	0	0	0	0	0	0	0	0	0	0	0	0	0	0	0	0	0	0	0	0
SRR23902034	SAMN33804164	B062822NT173	before-enrich	M.abscessus	10	NA		0				191162	191134	382268	28778325	382268	28778325	0	0	0	0	0	0	0	0	0	0	0	0	0	0	0	0	0	0	0	0	0	0	0	0	0	0	0	0	0
SRR23904434	SAMN33804230	B062822NT271	before-enrich	M.fortuitum	10	NA		0				122220	122196	244392	18418459	244392	18418459	0	0	0	0	0	0	0	0	0	0	0	0	0	0	0	0	0	0	0	0	0	0	0	0	0	0	0	0	0
SRR23904433	SAMN33804230	B062822NT272	before-enrich	M.fortuitum	10	NA		0				142570	142548	285096	21481764	285096	21481764	0	0	0	0	0	0	0	0	0	0	0	0	0	0	0	0	0	0	0	0	0	0	0	0	0	0	0	0	0
SRR23902108	SAMN33804230	B062822NT273	before-enrich	M.fortuitum	10	NA		0				194402	194375	388750	29240134	388750	29240134	0	0	0	0	0	0	0	0	0	0	0	0	0	0	0	0	0	0	0	0	0	0	0	0	0	0	0	0	0
SRR23904426	SAMN33804293	B062822NT371	before-enrich	M.porcinum	10	NA		0				125357	125344	250688	18869741	250688	18869741	0	0	0	0	0	0	0	0	0	0	0	0	0	0	0	0	0	0	0	0	0	0	0	0	0	0	0	0	0
SRR23904425	SAMN33804293	B062822NT372	before-enrich	M.porcinum	10	NA		0				163755	163744	327488	24638957	327488	24638957	0	0	0	0	0	0	0	0	0	0	0	0	0	0	0	0	0	0	0	0	0	0	0	0	0	0	0	0	0
SRR23902099	SAMN33804293	B062822NT373	before-enrich	M.porcinum	10	NA		0				236962	236927	473854	35529588	473854	35529588	0	0	0	0	0	0	0	0	0	0	0	0	0	0	0	0	0	0	0	0	0	0	0	0	0	0	0	0	0
SRR23904445	SAMN33804164	B062822NT161	before-enrich	M.abscessus	100	NA		3.52351e-06				141934	141904	283808	21456428	283808	21456428	0	0	1	76	1	76	0	0	1.72e-05	1.72e-05	0	1.72276e-05	0	0	0	0	0	1.72276e-05	0	0	0	0	0	0	0	0	0	0	0
SRR23904444	SAMN33804164	B062822NT162	before-enrich	M.abscessus	100	NA		0				157622	157598	315196	23821745	315196	23821745	0	0	0	0	0	0	0	0	0	0	0	0	0	0	0	0	0	0	0	0	0	0	0	0	0	0	0	0	0
SRR23902035	SAMN33804164	B062822NT163	before-enrich	M.abscessus	100	NA		0				205575	205549	411098	31072551	411098	31072551	0	0	0	0	0	0	0	0	0	0	0	0	0	0	0	0	0	0	0	0	0	0	0	0	0	0	0	0	0
SRR23904437	SAMN33804230	B062822NT261	before-enrich	M.fortuitum	100	NA		0				131488	131472	262944	19877445	262944	19877445	0	0	0	0	0	0	0	0	0	0	0	0	0	0	0	0	0	0	0	0	0	0	0	0	0	0	0	0	0
SRR23904436	SAMN33804230	B062822NT262	before-enrich	M.fortuitum	100	NA		0				218124	218104	436208	32969203	436208	32969203	0	0	0	0	0	0	0	0	0	0	0	0	0	0	0	0	0	0	0	0	0	0	0	0	0	0	0	0	0
SRR23902109	SAMN33804230	B062822NT263	before-enrich	M.fortuitum	100	NA		0				188333	188307	376614	28480005	376614	28480005	0	0	0	0	0	0	0	0	0	0	0	0	0	0	0	0	0	0	0	0	0	0	0	0	0	0	0	0	0
SRR23904428	SAMN33804293	B062822NT361	before-enrich	M.porcinum	100	NA		0				142849	142838	285676	21600784	285676	21600784	0	0	0	0	0	0	0	0	0	0	0	0	0	0	0	0	0	0	0	0	0	0	0	0	0	0	0	0	0
SRR23904427	SAMN33804293	B062822NT362	before-enrich	M.porcinum	100	NA		0				173339	173327	346654	26208067	346654	26208067	0	0	0	0	0	0	0	0	0	0	0	0	0	0	0	0	0	0	0	0	0	0	0	0	0	0	0	0	0
SRR23902100	SAMN33804293	B062822NT363	before-enrich	M.porcinum	100	NA		0				204524	204508	409016	30913035	409016	30913035	0	0	0	0	0	0	0	0	0	0	0	0	0	0	0	0	0	0	0	0	0	0	0	0	0	0	0	0	0
SRR23904448	SAMN33804164	B062822NT151	before-enrich	M.abscessus	1000	NA		7.92519e-06				126198	126180	252360	19083752	252360	19083752	2	152	2	130	2	130	2	130	2.95e-05	2.95e-05	2.95e-05	2.94682e-05	0	0	0	0	0	2.94682e-05	0	0	0	0	0	2.94682e-05	0	0	0	0	0
SRR23904447	SAMN33804164	B062822NT152	before-enrich	M.abscessus	1000	NA		6.01605e-06				166238	166222	332444	25136939	332444	25136939	2	152	2	135	2	135	2	135	3.06e-05	3.06e-05	3.06e-05	3.06016e-05	0	0	0	0	0	3.06016e-05	0	0	0	0	0	3.06016e-05	0	0	0	0	0
SRR23902036	SAMN33804164	B062822NT153	before-enrich	M.abscessus	1000	NA		1.56395e-05				159869	159852	319704	24173223	319704	24173223	5	380	5	366	5	366	5	366	8.3e-05	8.3e-05	8.3e-05	7.34439e-05	0	0	0	0	0	7.34439e-05	0	0	0	0	0	7.34439e-05	0	0	0	0	0
SRR23904439	SAMN33804230	B062822NT251	before-enrich	M.fortuitum	1000	NA		0				114230	114219	228438	17231859	228438	17231859	0	0	0	0	0	0	0	0	0	0	0	0	0	0	0	0	0	0	0	0	0	0	0	0	0	0	0	0	0
SRR23904438	SAMN33804230	B062822NT252	before-enrich	M.fortuitum	1000	NA		6.69044e-06				149485	149467	298934	22544349	298934	22544349	2	152	2	138	2	138	2	138	3.13e-05	3.13e-05	3.13e-05	3.12816e-05	0	0	0	0	0	3.12816e-05	0	0	0	0	0	3.12816e-05	0	0	0	0	0
SRR23902110	SAMN33804230	B062822NT253	before-enrich	M.fortuitum	1000	NA		2.87813e-06				173741	173724	347448	26201159	347448	26201159	1	76	1	76	1	76	1	76	1.72e-05	1.72e-05	1.72e-05	1.72276e-05	0	0	0	0	0	1.72276e-05	0	0	0	0	0	1.72276e-05	0	0	0	0	0
SRR23904430	SAMN33804293	B062822NT351	before-enrich	M.porcinum	1000	NA		3.68789e-06				135591	135579	271158	20499637	271158	20499637	1	76	1	52	1	52	1	52	1.18e-05	1.18e-05	1.18e-05	1.17873e-05	0	0	0	0	0	1.17873e-05	0	0	0	0	0	1.17873e-05	0	0	0	0	0
SRR23904429	SAMN33804293	B062822NT352	before-enrich	M.porcinum	1000	NA		3.53759e-06				141351	141339	282678	21367949	282678	21367949	1	76	1	48	1	48	1	48	1.09e-05	1.09e-05	1.09e-05	1.08806e-05	0	0	0	0	0	1.08806e-05	0	0	0	0	0	1.08806e-05	0	0	0	0	0
SRR23902101	SAMN33804293	B062822NT353	before-enrich	M.porcinum	1000	NA		3.98479e-06				125487	125477	250954	18973741	250954	18973741	1	76	1	66	1	66	1	66	1.5e-05	1.5e-05	1.5e-05	1.49608e-05	0	0	0	0	0	1.49608e-05	0	0	0	0	0	1.49608e-05	0	0	0	0	0
SRR23904450	SAMN33804164	B062822NT141	before-enrich	M.abscessus	10000	NA		6.21835e-05				72381	72367	144734	10918451	144733	10918375	9	684	10	590	9	527	9	527	0.0001337	0.0001195	0.0001195	0.00011946	0	0	0	0	0	0.00011946	0	0	0	0	0	0.00011946	0	0	0	0	0
SRR23904449	SAMN33804164	B062822NT142	before-enrich	M.abscessus	10000	NA		9.21103e-05				108586	108566	217132	16385305	217131	16385229	19	1444	21	1297	20	1228	19	1196	0.0002947	0.000279	0.0002718	0.000265214	0	0	0	0	0	0.000265214	0	0	0	0	0	0.00025796	0	0	0	0	0
SRR23902037	SAMN33804164	B062822NT143	before-enrich	M.abscessus	10000	NA		6.93289e-05				93774	93756	187512	14151261	187512	14151261	13	958	13	789	13	789	13	789	0.0001788	0.0001788	0.0001788	0.000165022	0	0	0	0	0	0.000165022	0	0	0	0	0	0.000165022	0	0	0	0	0
SRR23904441	SAMN33804230	B062822NT241	before-enrich	M.fortuitum	10000	NA		5.47953e-05				73009	72999	145998	11011758	145998	11011758	8	594	8	396	8	396	8	396	8.98e-05	8.98e-05	8.98e-05	7.75241e-05	0	0	0	0	0	7.75241e-05	0	0	0	0	0	7.75241e-05	0	0	0	0	0
SRR23904440	SAMN33804230	B062822NT242	before-enrich	M.fortuitum	10000	NA		5.21746e-05				143761	143748	287496	21679340	287496	21679340	13	988	15	970	15	970	13	856	0.0002199	0.0002199	0.000194	0.000211264	0	0	0	0	0	0.000211264	0	0	0	0	0	0.000185423	0	0	0	0	0
SRR23902111	SAMN33804230	B062822NT243	before-enrich	M.fortuitum	10000	NA		5.41999e-05				119936	119927	239854	18087819	239853	18087743	13	988	14	856	13	820	13	820	0.000194	0.0001859	0.0001859	0.000162075	0	0	0	0	0	0.000162075	0	0	0	0	0	0.000162075	0	0	0	0	0
SRR23904432	SAMN33804293	B062822NT341	before-enrich	M.porcinum	10000	NA		5.00539e-05				89912	89903	179806	13591386	179806	13591386	9	684	9	603	9	603	9	603	0.0001367	0.0001367	0.0001367	0.000126713	0	0	0	0	0	0.000126713	0	0	0	0	0	0.000126713	0	0	0	0	0
SRR23904431	SAMN33804293	B062822NT342	before-enrich	M.porcinum	10000	NA		4.97688e-05				120566	120558	241116	18234366	241115	18234290	12	912	13	760	12	684	12	684	0.0001723	0.000155	0.000155	0.000155048	0	0	0	0	0	0.000155048	0	0	0	0	0	0.000155048	0	0	0	0	0
SRR23902102	SAMN33804293	B062822NT343	before-enrich	M.porcinum	10000	NA		5.63117e-05				124320	124308	248616	18801100	248616	18801100	13	958	14	921	14	921	13	845	0.0002088	0.0002088	0.0001915	0.00019041	0	0	0	0	0	0.00019041	0	0	0	0	0	0.000173182	0	0	0	0	0
SRR23904382	SAMN33804163	B062822TC571	before-enrich	M.bovis	10	NA		0				132455	132431	264862	19908821	264862	19908821	0	0	0	0	0	0	0	0	0	0	0	0	0	0	0	0	0	0	0	0	0	0	0	0	0	0	0	0	0
SRR23904381	SAMN33804163	B062822TC572	before-enrich	M.bovis	10	NA		0				137254	137227	274454	20625491	274454	20625491	0	0	0	0	0	0	0	0	0	0	0	0	0	0	0	0	0	0	0	0	0	0	0	0	0	0	0	0	0
SRR23902025	SAMN33804163	B062822TC573	before-enrich	M.bovis	10	NA		7.92393e-06				189335	189300	378600	28432080	378600	28432080	3	228	3	228	3	228	3	228	5.17e-05	5.17e-05	5.17e-05	5.16827e-05	0	0	0	0	0	5.16827e-05	0	0	0	0	0	5.16827e-05	0	0	0	0	0
SRR23904417	SAMN33804091	B062822TC171	before-enrich	Mtb_L1	10	NA		0				124387	124373	248746	18782729	248746	18782729	0	0	0	0	0	0	0	0	0	0	0	0	0	0	0	0	0	0	0	0	0	0	0	0	0	0	0	0	0
SRR23904416	SAMN33804091	B062822TC172	before-enrich	Mtb_L1	10	NA		0				151671	151643	303286	22902837	303286	22902837	0	0	0	0	0	0	0	0	0	0	0	0	0	0	0	0	0	0	0	0	0	0	0	0	0	0	0	0	0
SRR23902026	SAMN33804091	B062822TC173	before-enrich	Mtb_L1	10	NA		4.67917e-06				213748	213713	427426	32245513	427426	32245513	2	152	2	126	2	126	2	126	2.86e-05	2.86e-05	2.86e-05	2.6068e-05	0	0	0	0	0	2.6068e-05	0	0	0	0	0	2.6068e-05	0	0	0	0	0
SRR23904399	SAMN33804093	B062822TC371	before-enrich	Mtb_L2	10	NA		3.44973e-06				144969	144939	289878	21870956	289878	21870956	1	76	1	53	1	53	1	53	1.2e-05	1.2e-05	1.2e-05	1.2014e-05	0	0	0	0	0	1.2014e-05	0	0	0	0	0	1.2014e-05	0	0	0	0	0
SRR23904398	SAMN33804093	B062822TC372	before-enrich	Mtb_L2	10	NA		6.0815e-06				164478	164433	328866	24818178	328866	24818178	2	152	2	152	2	152	2	152	3.45e-05	3.45e-05	3.45e-05	3.44552e-05	0	0	0	0	0	3.44552e-05	0	0	0	0	0	3.44552e-05	0	0	0	0	0
SRR23902007	SAMN33804093	B062822TC373	before-enrich	Mtb_L2	10	NA		0				173028	172979	345958	26085085	345958	26085085	0	0	0	0	0	0	0	0	0	0	0	0	0	0	0	0	0	0	0	0	0	0	0	0	0	0	0	0	0
SRR23904390	SAMN33804094	B062822TC471	before-enrich	Mtb_L3	10	NA		0				151838	151818	303636	22902112	303636	22902112	0	0	0	0	0	0	0	0	0	0	0	0	0	0	0	0	0	0	0	0	0	0	0	0	0	0	0	0	0
SRR23904389	SAMN33804094	B062822TC472	before-enrich	Mtb_L3	10	NA		5.24356e-06				190742	190710	381420	28773960	381420	28773960	2	152	2	152	2	152	2	152	3.45e-05	3.45e-05	3.45e-05	2.51613e-05	0	0	0	0	0	2.51613e-05	0	0	0	0	0	2.51613e-05	0	0	0	0	0
SRR23901988	SAMN33804094	B062822TC473	before-enrich	Mtb_L3	10	NA		4.85253e-06				206111	206078	412156	31053639	412156	31053639	2	152	2	152	2	152	2	152	3.45e-05	3.45e-05	3.45e-05	3.44552e-05	0	0	0	0	0	3.44552e-05	0	0	0	0	0	3.44552e-05	0	0	0	0	0
SRR23904408	SAMN33804092	B062822TC271	before-enrich	Mtb_L4	10	NA		1.07009e-05				186916	186900	373800	28205844	373800	28205844	4	301	4	301	4	301	4	301	6.82e-05	6.82e-05	6.82e-05	6.25633e-05	0	0	0	0	0	6.25633e-05	0	0	0	0	0	6.25633e-05	0	0	0	0	0
SRR23904407	SAMN33804092	B062822TC272	before-enrich	Mtb_L4	10	NA		0				196596	196574	393148	29656984	393148	29656984	0	0	0	0	0	0	0	0	0	0	0	0	0	0	0	0	0	0	0	0	0	0	0	0	0	0	0	0	0
SRR23902076	SAMN33804092	B062822TC273	before-enrich	Mtb_L4	10	NA		4.28633e-06				233319	233300	466600	35197033	466600	35197033	2	152	2	152	2	152	2	152	3.45e-05	3.45e-05	3.45e-05	3.44552e-05	0	0	0	0	0	3.44552e-05	0	0	0	0	0	3.44552e-05	0	0	0	0	0
SRR23904384	SAMN33804163	B062822TC561	before-enrich	M.bovis	100	NA		0				124405	124390	248780	18806204	248780	18806204	0	0	0	0	0	0	0	0	0	0	0	0	0	0	0	0	0	0	0	0	0	0	0	0	0	0	0	0	0
SRR23904383	SAMN33804163	B062822TC562	before-enrich	M.bovis	100	NA		0				189560	189527	379054	28649664	379054	28649664	0	0	0	0	0	0	0	0	0	0	0	0	0	0	0	0	0	0	0	0	0	0	0	0	0	0	0	0	0
SRR23902045	SAMN33804163	B062822TC563	before-enrich	M.bovis	100	NA		1.3957e-05				179148	179121	358242	27087663	358242	27087663	5	380	5	380	5	380	5	380	8.61e-05	8.61e-05	8.61e-05	8.61379e-05	0	0	0	0	0	8.61379e-05	0	0	0	0	0	8.61379e-05	0	0	0	0	0
SRR23904419	SAMN33804091	B062822TC161	before-enrich	Mtb_L1	100	NA		1.0897e-05				183550	183537	367074	27783090	367074	27783090	4	304	4	286	4	286	4	286	6.48e-05	6.48e-05	6.48e-05	4.98693e-05	0	0	0	0	0	4.98693e-05	0	0	0	0	0	4.98693e-05	0	0	0	0	0
SRR23904418	SAMN33804091	B062822TC162	before-enrich	Mtb_L1	100	NA		9.44568e-06				211753	211737	423474	32037505	423474	32037505	4	304	4	304	4	304	4	304	6.89e-05	6.89e-05	6.89e-05	6.89103e-05	0	0	0	0	0	6.89103e-05	0	0	0	0	0	6.89103e-05	0	0	0	0	0
SRR23902027	SAMN33804091	B062822TC163	before-enrich	Mtb_L1	100	NA		1.78389e-05				168189	168172	336344	25453881	336344	25453881	6	456	6	456	6	456	6	456	0.0001034	0.0001034	0.0001034	7.52573e-05	0	0	0	0	0	7.52573e-05	0	0	0	0	0	7.52573e-05	0	0	0	0	0
SRR23904401	SAMN33804093	B062822TC361	before-enrich	Mtb_L2	100	NA		2.26028e-05				176981	176969	353938	26770145	353938	26770145	8	608	8	569	8	569	8	569	0.000129	0.000129	0.000129	0.000126487	0	0	0	0	0	0.000126487	0	0	0	0	0	0.000126487	0	0	0	0	0
SRR23904400	SAMN33804093	B062822TC362	before-enrich	Mtb_L2	100	NA		4.57618e-06				218543	218523	437046	33059224	437046	33059224	2	152	2	149	2	149	2	149	3.38e-05	3.38e-05	3.38e-05	3.37751e-05	0	0	0	0	0	3.37751e-05	0	0	0	0	0	3.37751e-05	0	0	0	0	0
SRR23902008	SAMN33804093	B062822TC363	before-enrich	Mtb_L2	100	NA		2.46694e-05				222965	222948	445896	33732013	445896	33732013	11	836	11	761	11	761	11	761	0.0001725	0.0001725	0.0001725	0.000171822	0	0	0	0	0	0.000171822	0	0	0	0	0	0.000171822	0	0	0	0	0
SRR23904393	SAMN33804094	B062822TC461	before-enrich	Mtb_L3	100	NA		1.38826e-05				144079	144065	288130	21778648	288130	21778648	4	304	4	302	4	302	4	302	6.85e-05	6.85e-05	6.85e-05	6.84569e-05	0	0	0	0	0	6.84569e-05	0	0	0	0	0	6.84569e-05	0	0	0	0	0
SRR23904392	SAMN33804094	B062822TC462	before-enrich	Mtb_L3	100	NA		1.06136e-05				188458	188438	376876	28476147	376876	28476147	4	304	4	304	4	304	4	304	6.89e-05	6.89e-05	6.89e-05	6.89103e-05	0	0	0	0	0	6.89103e-05	0	0	0	0	0	6.89103e-05	0	0	0	0	0
SRR23901989	SAMN33804094	B062822TC463	before-enrich	Mtb_L3	100	NA		7.53277e-06				199150	199130	398260	30112758	398260	30112758	3	228	3	196	3	196	3	196	4.44e-05	4.44e-05	4.44e-05	4.4429e-05	0	0	0	0	0	4.4429e-05	0	0	0	0	0	4.4429e-05	0	0	0	0	0
SRR23904410	SAMN33804092	B062822TC261	before-enrich	Mtb_L4	100	NA		7.75801e-06				128907	128899	257798	19491450	257798	19491450	2	152	2	135	2	135	2	135	3.06e-05	3.06e-05	3.06e-05	3.06016e-05	0	0	0	0	0	3.06016e-05	0	0	0	0	0	3.06016e-05	0	0	0	0	0
SRR23904409	SAMN33804092	B062822TC262	before-enrich	Mtb_L4	100	NA		1.58992e-05				188708	188689	377378	28528843	377378	28528843	6	456	6	456	6	456	6	456	0.0001034	0.0001034	0.0001034	8.99914e-05	0	0	0	0	0	8.99914e-05	0	0	0	0	0	8.99914e-05	0	0	0	0	0
SRR23902078	SAMN33804092	B062822TC263	before-enrich	Mtb_L4	100	NA		1.8088e-05				221162	221141	442282	33454005	442282	33454005	8	608	8	608	8	608	8	608	0.0001378	0.0001378	0.0001378	0.000127167	0	0	0	0	0	0.000127167	0	0	0	0	0	0.000127167	0	0	0	0	0
SRR23904386	SAMN33804163	B062822TC551	before-enrich	M.bovis	1000	NA		0.000195243				115256	115241	230482	17422469	230482	17422469	44	3303	45	2603	45	2603	44	2552	0.00059	0.00059	0.0005785	0.000534282	0	0	0	0	0	0.000534282	0	0	0	0	0	0.000522721	0	0	0	0	0
SRR23904385	SAMN33804163	B062822TC552	before-enrich	M.bovis	1000	NA		5.05899e-05				148271	148251	296502	22413061	296502	22413061	15	1100	15	1080	15	1080	15	1080	0.0002448	0.0002448	0.0002448	0.000213758	0	0	0	0	0	0.000213758	0	0	0	0	0	0.000213758	0	0	0	0	0
SRR23902115	SAMN33804163	B062822TC553	before-enrich	M.bovis	1000	NA		0.00018093				171362	171337	342674	25892845	342674	25892845	60	4550	62	3645	62	3645	60	3601	0.0008262	0.0008262	0.0008163	0.000698624	0	0	0	0	0	0.000698624	0	0	0	0	0	0.00069341	0	0	0	0	0
SRR23904421	SAMN33804091	B062822TC151	before-enrich	Mtb_L1	1000	NA		4.49141e-05				155867	155853	311706	23585114	311706	23585114	14	1064	14	1064	14	1064	14	1064	0.0002412	0.0002412	0.0002412	0.000199704	0	0	0	0	0	0.000199704	0	0	0	0	0	0.000199704	0	0	0	0	0
SRR23904420	SAMN33804091	B062822TC152	before-enrich	Mtb_L1	1000	NA		0.000150237				186387	186373	372746	28203852	372744	28203700	54	4042	58	3044	56	3006	54	2964	0.00069	0.0006814	0.0006719	0.000590271	0	0	0	0	0	0.000590271	0	0	0	0	0	0.000585511	0	0	0	0	0
SRR23902028	SAMN33804091	B062822TC153	before-enrich	Mtb_L1	1000	NA		0.000118358				160544	160530	321060	24293774	321060	24293774	38	2866	38	2204	38	2204	38	2204	0.0004996	0.0004996	0.0004996	0.000429556	0	0	0	0	0	0.000429556	0	0	0	0	0	0.000429556	0	0	0	0	0
SRR23904404	SAMN33804093	B062822TC351	before-enrich	Mtb_L2	1000	NA		0.000279985				139303	139293	278586	21053888	278586	21053888	68	5060	78	4929	78	4929	68	4419	0.0011173	0.0011173	0.0010017	0.0010026	0	0	0	0	0	0.0010026	0	0	0	0	0	0.000901274	0	0	0	0	0
SRR23904403	SAMN33804093	B062822TC352	before-enrich	Mtb_L2	1000	NA		0.000249656				146216	146201	292402	22097848	292402	22097848	69	5244	73	4698	73	4698	69	4511	0.0010649	0.0010649	0.0010225	0.00093845	0	0	0	0	0	0.00093845	0	0	0	0	0	0.000909888	0	0	0	0	0
SRR23902009	SAMN33804093	B062822TC353	before-enrich	Mtb_L2	1000	NA		0.000261273				164594	164579	329158	24876205	329158	24876205	82	6108	86	4963	86	4963	82	4826	0.001125	0.001125	0.001094	0.00101212	0	0	0	0	0	0.00101212	0	0	0	0	0	0.000990586	0	0	0	0	0
SRR23904395	SAMN33804094	B062822TC451	before-enrich	Mtb_L3	1000	NA		0.000277581				154920	154910	309820	23415905	309820	23415905	84	6378	86	6017	86	6017	84	5865	0.0013639	0.0013639	0.0013295	0.00126056	0	0	0	0	0	0.00126056	0	0	0	0	0	0.00123517	0	0	0	0	0
SRR23904394	SAMN33804094	B062822TC452	before-enrich	Mtb_L3	1000	NA		0.000251412				206850	206833	413666	31258820	413664	31258668	101	7592	106	6127	104	6086	101	6012	0.0013889	0.0013796	0.0013628	0.00125263	0	0	0	0	0	0.00125263	0	0	0	0	0	0.00124016	0	0	0	0	0
SRR23901990	SAMN33804094	B062822TC453	before-enrich	Mtb_L3	1000	NA		0.000275266				154405	154396	308792	23341673	308792	23341673	83	6183	85	5340	85	5340	83	5302	0.0012105	0.0012105	0.0012019	0.00109146	0	0	0	0	0	0.00109146	0	0	0	0	0	0.00108715	0	0	0	0	0
SRR23904412	SAMN33804092	B062822TC251	before-enrich	Mtb_L4	1000	NA		0.000207873				108253	108239	216478	16366297	216478	16366297	43	3220	45	2771	45	2771	43	2619	0.0006281	0.0006281	0.0005937	0.000563523	0	0	0	0	0	0.000563523	0	0	0	0	0	0.000529068	0	0	0	0	0
SRR23904411	SAMN33804092	B062822TC252	before-enrich	Mtb_L4	1000	NA		0.000295783				207937	207924	415848	31432694	415846	31432542	119	8967	125	7893	123	7741	119	7437	0.0017894	0.0017549	0.001686	0.00154776	0	0	0	0	0	0.00154776	0	0	0	0	0	0.00149291	0	0	0	0	0
SRR23902079	SAMN33804092	B062822TC253	before-enrich	Mtb_L4	1000	NA		0.000230434				154072	154058	308116	23287514	308114	23287362	69	5225	73	4734	71	4696	69	4544	0.0010733	0.0010647	0.0010303	0.000973131	0	0	0	0	0	0.000973131	0	0	0	0	0	0.000938676	0	0	0	0	0
SRR23904388	SAMN33804163	B062822TC541	before-enrich	M.bovis	10000	NA		0.000953629				60307	60297	120594	9069693	120592	9069546	114	8647	117	8780	115	8633	114	8557	0.0019905	0.0019571	0.0019399	0.00180255	0	0	0	0	0	0.00180255	0	0	0	0	0	0.00178532	0	0	0	0	0
SRR23904387	SAMN33804163	B062822TC542	before-enrich	M.bovis	10000	NA		0.00107206				108215	108205	216410	16303977	216406	16303673	228	17266	236	17294	232	17008	228	16704	0.0039209	0.003856	0.0037867	0.00357586	0	0	0	0	0	0.00357586	0	0	0	0	0	0.00351533	0	0	0	0	0
SRR23902116	SAMN33804163	B062822TC543	before-enrich	M.bovis	10000	NA		0.00138891				108010	108000	216000	16281225	215996	16280924	300	22734	304	21811	300	21510	300	21510	0.0049443	0.0048761	0.0048761	0.0045075	0	0	0	0	0	0.0045075	0	0	0	0	0	0.0045075	0	0	0	0	0
SRR23904423	SAMN33804091	B062822TC141	before-enrich	Mtb_L1	10000	NA		0.00121944				82013	82005	164010	12391035	164010	12391035	196	14821	200	14333	200	14333	196	14029	0.0032481	0.0032481	0.0031792	0.00296065	0	0	0	0	0	0.00296065	0	0	0	0	0	0.00289174	0	0	0	0	0
SRR23904422	SAMN33804091	B062822TC142	before-enrich	Mtb_L1	10000	NA		0.00115946				158711	158699	317398	23973634	317388	23972874	365	27660	378	27077	368	26369	365	26145	0.0061378	0.0059773	0.0059265	0.00561483	0	0	0	0	0	0.00561188	0	0	0	0	0	0.00556111	0	0	0	0	0
SRR23902029	SAMN33804091	B062822TC143	before-enrich	Mtb_L1	10000	NA		0.00112858				109883	109875	219750	16590641	219746	16590337	238	18023	252	18195	248	17891	238	17233	0.0041244	0.0040555	0.0039064	0.00372728	0	0	0	0	0	0.00372728	0	0	0	0	0	0.00359195	0	0	0	0	0
SRR23904406	SAMN33804093	B062822TC341	before-enrich	Mtb_L2	10000	NA		0.00152471				80355	80346	160692	12144938	160686	12144482	239	18136	251	18371	245	17915	239	17462	0.0041643	0.0040609	0.0039583	0.00368489	0	0	0	0	0	0.00368489	0	0	0	0	0	0.00358674	0	0	0	0	0
SRR23904405	SAMN33804093	B062822TC342	before-enrich	Mtb_L2	10000	NA		0.00155076				161875	161860	323720	24462405	323712	24461797	500	37829	510	37342	502	36734	500	36606	0.0084646	0.0083268	0.0082978	0.00781135	0	0	0	0	0	0.00781135	0	0	0	0	0	0.00779684	0	0	0	0	0
SRR23902010	SAMN33804093	B062822TC343	before-enrich	Mtb_L2	10000	NA		0.00155048				121920	121900	243800	18423343	243795	18422963	373	28156	383	27905	378	27539	373	27158	0.0063255	0.0062425	0.0061561	0.00576444	0	0	0	0	0	0.00576444	0	0	0	0	0	0.00567807	0	0	0	0	0
SRR23904397	SAMN33804094	B062822TC441	before-enrich	Mtb_L3	10000	NA		0.00223321				91131	91127	182254	13789145	182249	13788765	396	29882	412	30176	407	29800	396	29107	0.0068405	0.0067552	0.0065982	0.00626517	0	0	0	0	0	0.00626517	0	0	0	0	0	0.00612032	0	0	0	0	0
SRR23904396	SAMN33804094	B062822TC442	before-enrich	Mtb_L3	10000	NA		0.00219744				151559	151542	303084	22927613	303080	22927309	658	49874	670	49423	666	49119	658	48587	0.0112034	0.0111345	0.0110139	0.0103431	0	0	0	0	0	0.0103431	0	0	0	0	0	0.0102225	0	0	0	0	0
SRR23901991	SAMN33804094	B062822TC443	before-enrich	Mtb_L3	10000	NA		0.00205303				130795	130787	261574	19784318	261564	19783558	530	40194	547	40019	537	39315	530	38832	0.0090726	0.008913	0.0088035	0.00826652	0	0	0	0	0	0.00826652	0	0	0	0	0	0.00816134	0	0	0	0	0
SRR23904415	SAMN33804092	B062822TC241	before-enrich	Mtb_L4	10000	NA		0.00138365				77351	77334	154668	11647975	154663	11647595	212	15882	219	14971	214	14666	212	14514	0.0033936	0.0033245	0.00329	0.00301687	0	0	0	0	0	0.00301687	0	0	0	0	0	0.00299465	0	0	0	0	0
SRR23904414	SAMN33804092	B062822TC242	before-enrich	Mtb_L4	10000	NA		0.00171391				141215	141201	282402	21292634	282396	21292181	477	35879	490	34373	484	33920	477	33521	0.0077923	0.0076896	0.0075992	0.00707759	0	0	0	0	0	0.00707759	0	0	0	0	0	0.00699145	0	0	0	0	0
SRR23902080	SAMN33804092	B062822TC243	before-enrich	Mtb_L4	10000	NA		0.00163969				107957	107948	215896	16273308	215894	16273156	354	26743	356	25694	354	25542	354	25542	0.0058245	0.0057901	0.0057901	0.00526302	0	0	0	0	0	0.00526302	0	0	0	0	0	0.00526302	0	0	0	0	0
SRR23904327	SAMN33804164	B092822TC71_B062822NT171	after-enrich	M.abscessus	10	55C/19.5h		0				45631	45630	91260	6903100	91260	6903100	0	0	0	0	0	0	0	0	0	0	0	0	0	0	0	0	0	0	0	0	0	0	0	0	0	0	0	0	0
SRR23904326	SAMN33804230	B092822TC71_B062822NT271	after-enrich	M.fortuitum	10	55C/19.5h		0				52421	52421	104842	7934045	104842	7934045	0	0	0	0	0	0	0	0	0	0	0	0	0	0	0	0	0	0	0	0	0	0	0	0	0	0	0	0	0
SRR23904325	SAMN33804293	B092822TC71_B062822NT371	after-enrich	M.porcinum	10	55C/19.5h		0				48329	48329	96658	7311791	96658	7311791	0	0	0	0	0	0	0	0	0	0	0	0	0	0	0	0	0	0	0	0	0	0	0	0	0	0	0	0	0
SRR23904347	SAMN33804164	B092822TC61_B062822NT161	after-enrich	M.abscessus	100	55C/19.5h		0.000288867	81.9828	0.25		25967	25966	51932	3933553	51927	3933173	14	1064	20	1407	15	1060	14	1021	0.0003189	0.0002403	0.0002314	0.000225545	0	0	0	0	0	0.000225545	0	0	0	0	0	0.000216705	0	0	0	0	0
SRR23904346	SAMN33804230	B092822TC61_B062822NT261	after-enrich	M.fortuitum	100	55C/19.5h		0.000262847		0.142857		22828	22828	45656	3457122	45654	3456970	12	912	14	886	12	775	12	775	0.0002013	0.0001761	0.0001761	0.000175676	0	0	0	0	0	0.000175676	0	0	0	0	0	0.000175676	0	0	0	0	0
SRR23904345	SAMN33804293	B092822TC61_B062822NT361	after-enrich	M.porcinum	100	55C/19.5h		0.00024217		0.142857		24782	24777	49554	3753552	49552	3753400	12	912	14	1019	12	867	12	867	0.0002308	0.0001963	0.0001963	0.000151648	0	0	0	0	0	0.000151648	0	0	0	0	0	0.000151648	0	0	0	0	0
SRR23904367	SAMN33804164	B092822TC51_B062822NT151	after-enrich	M.abscessus	1000	55C/19.5h		0.00155762	196.54	0.169082		55230	55230	110460	8375376	110425	8372716	170	12845	207	12549	172	10524	170	10454	0.002853	0.0023906	0.0023747	0.00165861	0	0	0	0	0	0.00165861	0	0	0	0	0	0.00164274	0	0	0	0	0
SRR23904365	SAMN33804230	B092822TC51_B062822NT251	after-enrich	M.fortuitum	1000	55C/19.5h		0.00102707		0.141667		50153	50151	100302	7600102	100285	7598816	99	7509	120	7791	103	6679	99	6432	0.0017656	0.0015135	0.0014575	0.00126736	0	0	0	0	0	0.00126736	0	0	0	0	0	0.00121772	0	0	0	0	0
SRR23904364	SAMN33804293	B092822TC51_B062822NT351	after-enrich	M.porcinum	1000	55C/19.5h		0.00104557	283.514	0.0979021		61697	61696	123392	9355964	123378	9354900	126	9570	143	8901	129	8048	126	7832	0.0020179	0.0018245	0.0017753	0.00143533	0	0	0	0	0	0.00143533	0	0	0	0	0	0.00138909	0	0	0	0	0
SRR23904377	SAMN33804164	B092822TC41_B062822NT141	after-enrich	M.abscessus	10000	55C/19.5h		0.00323132	51.9643	0.0935673		23994	23992	47984	3634511	47968	3633295	153	11588	171	11323	155	10437	153	10380	0.0025699	0.002369	0.0023561	0.00129547	7.25372e-06	0	0	0	0	0.00129524	0	0	0	0	0	0.00128595	0	0	0	0	0
SRR23904366	SAMN33804230	B092822TC41_B062822NT241	after-enrich	M.fortuitum	10000	55C/19.5h		0.00201224	36.7229	0.0490196		24106	24105	48210	3649633	48205	3649253	97	7368	102	7168	97	6805	97	6805	0.0016257	0.0015435	0.0015435	0.000847778	4.76025e-06	0	0	0	0	0.000847778	1.13339e-06	0	0	0	0	0.000847778	1.13339e-06	0	0	0	0
SRR23904355	SAMN33804293	B092822TC41_B062822NT341	after-enrich	M.porcinum	10000	55C/19.5h		0.00252265	50.3987	0.0731707		30133	30133	60266	4566966	60254	4566054	150	11378	164	11073	152	10245	150	10125	0.0025111	0.0023235	0.0022963	0.00116671	2.26679e-06	0	0	0	0	0.00116671	1.13339e-06	0	0	0	0	0.00113951	1.13339e-06	0	0	0	0
SRR23904328	SAMN33804027	B092822TC71_B061222TB71	after-enrich	Mtb_H37Rv	10	55C/19.5h		0.00252805		0.170455		28893	28891	57782	4379868	57752	4377591	131	9944	176	12462	146	10517	131	9597	0.0028249	0.002384	0.0021754	0.00223573	0	0	0	0	0	0.00223528	0	0	0	0	0	0.00204056	0	0	0	0	0
SRR23904324	SAMN33804091	B092822TC71_B062822TC171	after-enrich	Mtb_L1	10	55C/19.5h		0.00139296		0.141667		36980	36980	73960	5601739	73943	5600450	101	7661	120	8769	103	7480	101	7390	0.0019877	0.0016956	0.0016752	0.00161599	0	0	0	0	0	0.00161599	0	0	0	0	0	0.00160488	0	0	0	0	0
SRR23904323	SAMN33804092	B092822TC71_B062822TC271	after-enrich	Mtb_L4	10	55C/19.5h		0.00143871	134.447	0.22		81356	81356	162712	12318376	162646	12313368	216	16402	300	21670	234	16931	216	15798	0.0049126	0.0038383	0.0035815	0.00364817	0	0	0	0	0	0.00364817	0	0	0	0	0	0.00343667	0	0	0	0	0
SRR23904321	SAMN33804093	B092822TC71_B062822TC371	after-enrich	Mtb_L2	10	55C/19.5h		0.00165573	479.96	0.173333		56190	56188	112376	8507151	112337	8504194	161	12223	225	16446	186	13613	161	11833	0.0037282	0.003086	0.0026825	0.00295294	0	0	0	0	0	0.00295294	0	0	0	0	0	0.0025651	0	0	0	0	0
SRR23904320	SAMN33804094	B092822TC71_B062822TC471	after-enrich	Mtb_L3	10	55C/19.5h		0.00293597		0.130435		51114	51113	102226	7737637	102181	7734217	264	20059	345	25879	300	22474	264	20022	0.0058664	0.0050946	0.0045386	0.00485024	0	0	0	0	0	0.00485024	0	0	0	0	0	0.004352	0	0	0	0	0
SRR23904319	SAMN33804163	B092822TC71_B062822TC571	after-enrich	M.bovis	10	55C/19.5h		0.00095073		0.18705		59447	59441	118882	8987837	118856	8985861	106	8056	139	10287	113	8335	106	7915	0.0023323	0.0018898	0.0017946	0.0018157	0	0	0	0	0	0.0018157	0	0	0	0	0	0.00172502	0	0	0	0	0
SRR23904348	SAMN33804027	B092822TC61_B061222TB61	after-enrich	Mtb_H37Rv	100	55C/19.5h		0.0443376		0.237203		19084	19081	38162	2891212	37643	2851811	1491	113194	2188	162023	1669	124464	1491	111562	0.0367278	0.0282138	0.0252892	0.0245581	9.74718e-06	4.53357e-06	0	0	0	0.0245579	0	0	0	0	0	0.0222947	0	0	0	0	0
SRR23904343	SAMN33804091	B092822TC61_B062822TC161	after-enrich	Mtb_L1	100	55C/19.5h		0.0293098	2689.72	0.232996		37848	37847	75694	5737282	75026	5686581	2055	155943	2867	214383	2199	164905	2055	154675	0.0485983	0.0373825	0.0350631	0.0337586	1.54141e-05	0	0	0	0	0.0337581	0	0	0	0	0	0.0319556	0	0	0	0	0
SRR23904342	SAMN33804092	B092822TC61_B062822TC261	after-enrich	Mtb_L4	100	55C/19.5h		0.0391783	5050.05	0.22561		27869	27868	55736	4221286	55107	4173568	2001	151786	2788	208640	2159	161684	2001	150196	0.0472979	0.0366542	0.0340501	0.033101	1.13339e-06	0	0	0	0	0.033098	0	0	0	0	0	0.0308571	0	0	0	0	0
SRR23904341	SAMN33804093	B092822TC61_B062822TC361	after-enrich	Mtb_L2	100	55C/19.5h		0.0428279	1894.8	0.220789		38535	38533	77066	5839275	76142	5769148	2797	212383	4185	312320	3261	244148	2797	210049	0.0707972	0.0553436	0.0476143	0.0467049	2.85615e-05	4.30689e-06	0	0	0	0.0467042	0	0	0	0	0	0.0421266	0	0	0	0	0
SRR23904340	SAMN33804094	B092822TC61_B062822TC461	after-enrich	Mtb_L3	100	55C/19.5h		0.0644576	4643.04	0.228093		28062	28062	56124	4251123	55075	4171511	3151	238891	4599	344224	3550	265616	3151	236878	0.0780319	0.0602122	0.0536977	0.052314	5.21361e-05	9.06714e-07	0	0	0	0.0523097	0	0	0	0	0	0.0479085	0	0	0	0	0
SRR23904339	SAMN33804163	B092822TC61_B062822TC561	after-enrich	M.bovis	100	55C/19.5h		0.0162689		0.227799		30883	30881	61762	4676403	61467	4654028	941	71387	1295	96794	1000	74718	941	70572	0.0219452	0.0169408	0.016001	0.0156578	0	0	0	0	0	0.0156451	0	0	0	0	0	0.0148803	0	0	0	0	0
SRR23904368	SAMN33804027	B092822TC51_B061222TB51	after-enrich	Mtb_H37Rv	1000	55C/19.5h		0.151964		0.0947129		43906	43898	87796	6656967	86422	6552715	12256	930102	14507	1094577	13133	991064	12256	925260	0.248127	0.224662	0.209745	0.16786	4.3749e-05	0	0	0	0	0.167858	1.15606e-05	0	0	0	0	0.161286	2.49346e-06	0	0	0	0
SRR23904363	SAMN33804091	B092822TC51_B062822TC151	after-enrich	Mtb_L1	1000	55C/19.5h		0.0923685	2056.56	0.132536		92735	92734	185468	14066425	182887	13870448	16226	1232085	19474	1468328	16893	1274073	16226	1225178	0.332839	0.288804	0.27772	0.219038	0.000171142	0	0	0	0	0.219036	2.17611e-05	0	0	0	0	0.213195	0	0	0	0	0
SRR23904362	SAMN33804092	B092822TC51_B062822TC251	after-enrich	Mtb_L4	1000	55C/19.5h		0.150439	723.705	0.117714		60707	60707	121414	9205871	119025	9024476	16610	1260744	20295	1528483	17906	1348875	16610	1252039	0.346501	0.305784	0.283834	0.226269	0.000105179	0	0	0	0	0.226262	1.2694e-05	0	0	0	0	0.218027	0	0	0	0	0
SRR23904361	SAMN33804093	B092822TC51_B062822TC351	after-enrich	Mtb_L2	1000	55C/19.5h		0.157312	561.859	0.133351		85896	85895	171790	13023888	167730	12715524	24000	1821794	30446	2294915	26386	1989371	24000	1810734	0.520253	0.450987	0.410485	0.293356	0.00129842	3.8762e-05	0	0	0	0.293347	0.000773201	0	0	0	0	0.283982	8.8178e-05	0	0	0	0
SRR23904360	SAMN33804094	B092822TC51_B062822TC451	after-enrich	Mtb_L3	1000	55C/19.5h		0.157406	567.064	0.137163		111156	111156	222312	16854006	216885	16442066	31568	2396170	39566	2982375	34139	2575105	31568	2382285	0.676072	0.58375	0.540036	0.364974	0.00164659	2.42546e-05	0	0	0	0.364965	0.000721065	0	0	0	0	0.354532	0.000126487	0	0	0	0
SRR23904359	SAMN33804163	B092822TC51_B062822TC551	after-enrich	M.bovis	1000	55C/19.5h		0.0990721	507.43	0.123327		66386	66385	132770	10065221	130945	9926606	12578	954869	14798	1115363	12973	977505	12578	948200	0.25283	0.221579	0.214935	0.179047	4.57891e-05	0	0	0	0	0.179042	6.12032e-06	0	0	0	0	0.175072	0	0	0	0	0
SRR23904378	SAMN33804027	B092822TC41_B061222TB41	after-enrich	Mtb_H37Rv	10000	55C/19.5h		0.353114		0.0595417		55315	55311	110622	8391551	108203	8207826	35551	2699702	40627	3072023	38208	2889119	35551	2688590	0.696388	0.654925	0.609468	0.396183	0.00123699	2.49346e-06	0	0	0	0.396173	0.000873166	0	0	0	0	0.386816	0.00013238	0	0	0	0
SRR23904344	SAMN33804091	B092822TC41_B062822TC141	after-enrich	Mtb_L1	10000	55C/19.5h		0.291188	238.788	0.0632711		63276	63275	126550	9591181	124109	9405862	34809	2642994	38580	2914195	36139	2729885	34809	2630543	0.660597	0.618819	0.5963	0.395206	0.000522948	0	0	0	0	0.39519	0.000306243	0	0	0	0	0.387215	6.30167e-05	0	0	0	0
SRR23904333	SAMN33804092	B092822TC41_B062822TC241	after-enrich	Mtb_L4	10000	55C/19.5h		0.353279	255.323	0.0615861		68493	68492	136984	10370446	133880	10134833	44065	3344524	50401	3800036	47297	3566577	44065	3324077	0.861413	0.808491	0.753512	0.462916	0.00183632	0	0	0	0	0.462911	0.00120842	0	0	0	0	0.45191	0.000152328	0	0	0	0
SRR23904322	SAMN33804093	B092822TC41_B062822TC341	after-enrich	Mtb_L2	10000	55C/19.5h		0.367016	240.711	0.0674188		76644	76644	153288	11620855	149326	11320167	50233	3814018	58767	4434738	54805	4137410	50233	3793796	1.0053	0.937901	0.860004	0.493844	0.00495882	0.000222598	9.5205e-06	0	0	0.493831	0.00394285	0.00012422	0	0	0	0.482929	0.000714491	4.78292e-05	0	0	0
SRR23904311	SAMN33804094	B092822TC41_B062822TC441	after-enrich	Mtb_L3	10000	55C/19.5h		0.358324	160.453	0.0725167		113716	113714	227428	17246978	221230	16776346	73739	5599305	85470	6452415	79272	5986598	73739	5569919	1.46272	1.35712	1.26266	0.611383	0.00872645	0.000248666	0	0	0	0.611356	0.00625338	8.00176e-05	0	0	0	0.600303	0.00198208	4.30689e-06	0	0	0
SRR23904300	SAMN33804163	B092822TC41_B062822TC541	after-enrich	M.bovis	10000	55C/19.5h		0.306774	321.691	0.0629635		44140	44140	88280	6680248	86497	6544940	25797	1958276	28318	2132326	26535	1998235	25797	1943586	0.483384	0.452988	0.440595	0.323073	7.66174e-05	0	0	0	0	0.323072	3.21884e-05	0	0	0	0	0.317046	6.80036e-07	0	0	0	0
SRR23904317	SAMN33804164	B092822TC72_B062822NT172	after-enrich	M.abscessus	10	60C/19.5h		8.41468e-05		0.428571		47541	47539	95078	7184154	95072	7183698	8	608	14	945	8	524	8	524	0.0002142	0.0001188	0.0001188	0.000116739	0	0	0	0	0	0.000116739	0	0	0	0	0	0.000116739	0	0	0	0	0
SRR23904316	SAMN33804230	B092822TC72_B062822NT272	after-enrich	M.fortuitum	10	60C/19.5h		6.07118e-05		0.2		32945	32943	65886	4979915	65885	4979839	4	304	5	320	4	250	4	250	7.28e-05	5.69e-05	5.69e-05	5.66697e-05	0	0	0	0	0	5.66697e-05	0	0	0	0	0	5.66697e-05	0	0	0	0	0
SRR23904315	SAMN33804293	B092822TC72_B062822NT372	after-enrich	M.porcinum	10	60C/19.5h		0.000106409		0.1		42291	42290	84580	6386290	84579	6386214	8	608	10	613	9	541	8	510	0.000139	0.0001226	0.0001156	0.000122633	0	0	0	0	0	0.000122633	0	0	0	0	0	0.000115606	0	0	0	0	0
SRR23904337	SAMN33804164	B092822TC62_B062822NT162	after-enrich	M.abscessus	100	60C/19.5h		0.00100861		0.181818		31239	31238	62476	4729762	62462	4728704	53	4028	77	3504	63	3075	53	2864	0.000795	0.0006977	0.0006499	0.00056783	4.76025e-06	0	0	0	0	0.00056783	0	0	0	0	0	0.000557629	0	0	0	0	0
SRR23904336	SAMN33804230	B092822TC62_B062822NT262	after-enrich	M.fortuitum	100	60C/19.5h		0.000963588		0.234234		44119	44119	88238	6679713	88212	6677740	79	5975	111	5089	85	4039	79	3832	0.001154	0.000916	0.0008691	0.000794735	4.98693e-06	0	0	0	0	0.000794735	0	0	0	0	0	0.000766854	0	0	0	0	0
SRR23904335	SAMN33804293	B092822TC62_B062822NT362	after-enrich	M.porcinum	100	60C/19.5h		0.000397685		0.1		33948	33948	67896	5140852	67893	5140624	27	2049	30	2035	27	1832	27	1832	0.0004617	0.0004157	0.0004157	0.000391247	0	0	0	0	0	0.000391247	0	0	0	0	0	0.000391247	0	0	0	0	0
SRR23904357	SAMN33804164	B092822TC52_B062822NT152	after-enrich	M.abscessus	1000	60C/19.5h		0.00473869	787.675	0.152249		51748	51746	103492	7846640	103404	7839963	478	36307	578	33982	490	28739	478	28355	0.0077064	0.0065161	0.0064291	0.00464079	4.53357e-06	0	0	0	0	0.00462696	0	0	0	0	0	0.00458367	0	0	0	0	0
SRR23904356	SAMN33804230	B092822TC52_B062822NT252	after-enrich	M.fortuitum	1000	60C/19.5h		0.00311268	465.243	0.0939597		43387	43385	86770	6573953	86742	6571825	258	19545	298	18220	270	16658	258	16179	0.0041312	0.0037771	0.0036686	0.00306084	4.30689e-06	0	0	0	0	0.00306084	0	0	0	0	0	0.00299261	0	0	0	0	0
SRR23904354	SAMN33804293	B092822TC52_B062822NT352	after-enrich	M.porcinum	1000	60C/19.5h		0.0035575	1005.63	0.117302		42328	42325	84650	6418406	84610	6415366	294	22326	341	21406	301	18836	294	18627	0.004853	0.0042704	0.004223	0.00341423	0	0	0	0	0	0.0034131	0	0	0	0	0	0.00338567	0	0	0	0	0
SRR23904376	SAMN33804164	B092822TC42_B062822NT142	after-enrich	M.abscessus	10000	60C/19.5h		0.0300414	326.146	0.0763636		8476	8476	16952	1284014	16910	1280827	503	38215	550	34637	508	32149	503	31873	0.0078608	0.0072972	0.0072349	0.00487971	5.89364e-06	0	0	0	0	0.00487495	0	0	0	0	0	0.00482055	0	0	0	0	0
SRR23904375	SAMN33804230	B092822TC42_B062822NT242	after-enrich	M.fortuitum	10000	60C/19.5h		0.0196132	375.915	0.0815451		10930	10930	21860	1655364	21822	1652479	414	31458	466	28706	428	26447	414	25738	0.0065111	0.005999	0.0058383	0.0044998	1.29207e-05	0	0	0	0	0.00449254	6.57368e-06	0	0	0	0	0.00437716	6.57368e-06	0	0	0	0
SRR23904374	SAMN33804293	B092822TC42_B062822NT342	after-enrich	M.porcinum	10000	60C/19.5h		0.0215854	433.714	0.0666667		9419	9419	18838	1427900	18809	1425696	400	30360	435	27083	406	25215	400	24858	0.0061398	0.0057159	0.005635	0.00435268	0	0	0	0	0	0.0043477	0	0	0	0	0	0.00426995	0	0	0	0	0
SRR23904318	SAMN33804027	B092822TC72_B061222TB72	after-enrich	Mtb_H37Rv	10	60C/19.5h		0.0108379		0.327094		35020	35015	70030	5303784	69663	5276025	657	49804	1122	75395	755	53504	657	47579	0.0170938	0.0121316	0.0107885	0.0108953	6.347e-06	4.98693e-06	4.98693e-06	0	0	0.0108953	3.40018e-06	0	0	0	0	0.00981042	0	0	0	0	0
SRR23904314	SAMN33804091	B092822TC72_B062822TC172	after-enrich	Mtb_L1	10	60C/19.5h		0.00970638		0.378577		39384	39381	78762	5958629	78299	5923602	696	52788	1223	85055	760	53718	696	49946	0.0192788	0.0121754	0.0113203	0.0110381	1.88143e-05	4.98693e-06	4.53357e-06	0	0	0.0110374	0	0	0	0	0	0.0103422	0	0	0	0	0
SRR23904313	SAMN33804092	B092822TC72_B062822TC272	after-enrich	Mtb_L4	10	60C/19.5h		0.0091051		0.380114		60248	60246	120492	9113344	119823	9062809	1017	76696	1760	122781	1091	77836	1017	73261	0.0278296	0.0176415	0.0166044	0.016069	1.36007e-05	4.98693e-06	4.53357e-06	0	0	0.016069	0	0	0	0	0	0.0151879	0	0	0	0	0
SRR23904312	SAMN33804093	B092822TC72_B062822TC372	after-enrich	Mtb_L2	10	60C/19.5h		0.0131789	2167.04	0.384882		40778	40777	81554	6168718	80887	6118355	926	70141	1733	124897	1066	77395	926	67938	0.0283126	0.0175449	0.0154012	0.016093	6.57368e-06	4.98693e-06	4.08022e-06	0	0	0.0160928	0	0	0	0	0	0.0144512	0	0	0	0	0
SRR23904310	SAMN33804094	B092822TC72_B062822TC472	after-enrich	Mtb_L3	10	60C/19.5h		0.0150622	2872.51	0.382649		53412	53408	106816	8077450	105828	8002684	1425	107958	2582	186074	1594	116190	1425	105139	0.042177	0.0263376	0.0238319	0.023847	4.71492e-05	4.98693e-06	4.53357e-06	0	0	0.0238461	0	0	0	0	0	0.0217895	0	0	0	0	0
SRR23904309	SAMN33804163	B092822TC72_B062822TC572	after-enrich	M.bovis	10	60C/19.5h		0.00654724		0.38961		36044	36043	72086	5437261	71786	5414768	435	32655	770	51553	470	32643	435	30960	0.0116871	0.0074002	0.0070187	0.00672601	2.04011e-05	4.98693e-06	3.62686e-06	0	0	0.00672578	0	0	0	0	0	0.0064073	0	0	0	0	0
SRR23904338	SAMN33804027	B092822TC62_B061222TB62	after-enrich	Mtb_H37Rv	100	60C/19.5h		0.0516854		0.120104		29552	29548	59096	4476319	58682	4444894	2819	214050	3447	258367	3033	228331	2819	212520	0.0585663	0.0517578	0.048174	0.0456814	4.76025e-06	0	0	0	0	0.0456803	0	0	0	0	0	0.0429304	0	0	0	0	0
SRR23904334	SAMN33804091	B092822TC62_B062822TC162	after-enrich	Mtb_L1	100	60C/19.5h		0.038024	4025.55	0.161013		45210	45207	90414	6848391	89759	6798634	3274	248547	4068	303038	3413	255455	3274	246054	0.068699	0.0579114	0.0557804	0.0509934	4.98693e-06	4.53357e-06	0	0	0	0.0509925	0	0	0	0	0	0.0492557	0	0	0	0	0
SRR23904332	SAMN33804092	B092822TC62_B062822TC262	after-enrich	Mtb_L4	100	60C/19.5h		0.0534821	3363.83	0.138032		41629	41629	83258	6303167	82551	6249515	4112	312071	5122	383871	4415	331434	4112	309178	0.087019	0.0751335	0.070089	0.0661061	5.66697e-06	0	0	0	0	0.0660943	0	0	0	0	0	0.0623906	0	0	0	0	0
SRR23904331	SAMN33804093	B092822TC62_B062822TC362	after-enrich	Mtb_L2	100	60C/19.5h		0.0576018	12587.3	0.146245		47337	47336	94672	7170549	93747	7100369	4933	374230	6325	475086	5400	405770	4933	371265	0.107721	0.0920007	0.0841737	0.079138	0	0	0	0	0	0.0791369	0	0	0	0	0	0.0740652	0	0	0	0	0
SRR23904330	SAMN33804094	B092822TC62_B062822TC462	after-enrich	Mtb_L3	100	60C/19.5h		0.0721756	6800.31	0.135971		42697	42696	85392	6463214	84433	6390452	5662	429510	7053	530302	6094	458817	5662	426891	0.120217	0.104013	0.0967757	0.0900932	4.98693e-06	0	0	0	0	0.0900889	0	0	0	0	0	0.0852196	0	0	0	0	0
SRR23904329	SAMN33804163	B092822TC62_B062822TC562	after-enrich	M.bovis	100	60C/19.5h		0.0249827		0.159408		39979	39976	79952	6052838	79575	6024212	1924	145997	2365	175949	1988	148387	1924	144260	0.0398832	0.0336357	0.0326995	0.0306426	3.85354e-06	0	0	0	0	0.0306426	0	0	0	0	0	0.0298055	0	0	0	0	0
SRR23904358	SAMN33804027	B092822TC52_B061222TB52	after-enrich	Mtb_H37Rv	1000	60C/19.5h		0.166578		0.0888305		62369	62358	124716	9455963	122723	9304657	19277	1463250	22436	1693379	20443	1542934	19277	1455292	0.383858	0.349755	0.329888	0.252971	3.76287e-05	0	0	0	0	0.25297	1.81343e-05	0	0	0	0	0.245283	0	0	0	0	0
SRR23904353	SAMN33804091	B092822TC52_B062822TC152	after-enrich	Mtb_L1	1000	60C/19.5h		0.16502	1098.4	0.13038		88263	88263	176526	13388864	172264	13065173	27496	2087770	32689	2461605	28427	2141213	27496	2074080	0.558016	0.485384	0.470161	0.337152	0.000309416	9.74718e-06	0	0	0	0.337145	7.75241e-05	9.06714e-07	0	0	0	0.330502	3.49085e-05	0	0	0	0
SRR23904352	SAMN33804092	B092822TC52_B062822TC252	after-enrich	Mtb_L4	1000	60C/19.5h		0.196603	664.689	0.137369		113893	113893	227786	17271834	220871	16746760	40898	3104221	50339	3792582	43424	3270896	40898	3081935	0.859731	0.741472	0.698634	0.448461	0.00124469	0	0	0	0	0.448431	0.000364046	0	0	0	0	0.43724	2.22145e-05	0	0	0	0
SRR23904351	SAMN33804093	B092822TC52_B062822TC352	after-enrich	Mtb_L2	1000	60C/19.5h		0.222401	890.83	0.126162		86145	86144	172288	13062240	166928	12655291	34064	2585065	42485	3198346	37125	2795764	34064	2567301	0.725015	0.633761	0.581972	0.393908	0.00204351	7.25372e-05	0	0	0	0.393884	0.00109418	9.29382e-06	0	0	0	0.382821	0.000155502	1.81343e-06	0	0	0
SRR23904350	SAMN33804094	B092822TC52_B062822TC452	after-enrich	Mtb_L3	1000	60C/19.5h		0.221824	882.314	0.137019		135959	135957	271914	20616497	262663	19913993	54672	4149621	67516	5090250	58265	4393592	54672	4125006	1.15396	0.996019	0.935125	0.534735	0.00430893	4.94159e-05	0	0	0	0.534719	0.00185015	0	0	0	0	0.523748	0.00030919	0	0	0	0
SRR23904349	SAMN33804163	B092822TC52_B062822TC552	after-enrich	M.bovis	1000	60C/19.5h		0.167708	3315.04	0.129381		67937	67937	135874	10302137	132570	10051243	21581	1638271	25537	1919854	22233	1671645	21581	1623965	0.435205	0.37894	0.368131	0.280651	0.000106312	0	0	0	0	0.280642	2.42546e-05	0	0	0	0	0.275272	1.81343e-05	0	0	0	0
SRR23904289	SAMN33804027	B092822TC42_B061222TB42	after-enrich	Mtb_H37Rv	10000	60C/19.5h		0.35247		0.0372311		47567	47557	95114	7214297	93835	7117183	31196	2368884	34353	2594791	33074	2498334	31196	2356877	0.588198	0.566333	0.534268	0.372477	0.00019653	0	0	0	0	0.372473	0.000144168	0	0	0	0	0.36323	5.75764e-05	0	0	0	0
SRR23904373	SAMN33804091	B092822TC42_B062822TC142	after-enrich	Mtb_L1	10000	60C/19.5h		0.381925	329.398	0.0457801		59493	59493	118986	9023528	116845	8860941	43224	3281825	46767	3526518	44626	3366346	43224	3264362	0.799402	0.763097	0.739978	0.465159	0.000469225	9.29382e-06	0	0	0	0.465156	0.000232119	2.26679e-07	0	0	0	0.457226	9.4525e-05	0	0	0	0
SRR23904372	SAMN33804092	B092822TC42_B062822TC242	after-enrich	Mtb_L4	10000	60C/19.5h		0.407047	237.497	0.0475887		69282	69281	138562	10504282	135800	10294568	52120	3956755	58039	4375282	55277	4167468	52120	3930807	0.991851	0.944735	0.891086	0.519234	0.00168966	0	0	0	0	0.51922	0.00115493	0	0	0	0	0.508105	0.000262947	0	0	0	0
SRR23904371	SAMN33804093	B092822TC42_B062822TC342	after-enrich	Mtb_L2	10000	60C/19.5h		0.393936	254.028	0.0529955		89014	89014	178028	13503957	174188	13212479	63729	4838618	72459	5463244	68619	5175991	63729	4809242	1.23847	1.17335	1.09021	0.575932	0.00604189	0.00025524	0	0	0	0.575904	0.00481193	8.84047e-05	0	0	0	0.565078	0.00114631	5.66697e-06	0	0	0
SRR23904370	SAMN33804094	B092822TC42_B062822TC442	after-enrich	Mtb_L3	10000	60C/19.5h		0.417202	189.858	0.0538318		102217	102216	204432	15509841	199692	15149963	78360	5950043	88052	6642474	83312	6286996	78360	5917033	1.50578	1.4252	1.34132	0.641755	0.00763272	0.000165475	0	0	0	0.64175	0.00574834	6.07499e-05	0	0	0	0.631097	0.00216478	2.22145e-05	0	0	0
SRR23904369	SAMN33804163	B092822TC42_B062822TC542	after-enrich	M.bovis	10000	60C/19.5h		0.39486	368.319	0.0442397		37719	37718	75436	5717788	74082	5614961	28433	2158352	30606	2300402	29252	2198914	28433	2139692	0.521483	0.498475	0.485047	0.34723	0.000111979	0	0	0	0	0.347228	4.76025e-05	0	0	0	0	0.341478	1.15606e-05	0	0	0	0
SRR23902112	SAMN33804164	B092822TC73_B062822NT173	after-enrich	M.abscessus	10	65C/19.5h		0				56485	56485	112970	8549422	112970	8549422	0	0	0	0	0	0	0	0	0	0	0	0	0	0	0	0	0	0	0	0	0	0	0	0	0	0	0	0	0
SRR23902104	SAMN33804230	B092822TC73_B062822NT273	after-enrich	M.fortuitum	10	65C/19.5h		0				55452	55451	110902	8391631	110902	8391631	0	0	0	0	0	0	0	0	0	0	0	0	0	0	0	0	0	0	0	0	0	0	0	0	0	0	0	0	0
SRR23902095	SAMN33804293	B092822TC73_B062822NT373	after-enrich	M.porcinum	10	65C/19.5h		0				69530	69530	139060	10510189	139060	10510189	0	0	0	0	0	0	0	0	0	0	0	0	0	0	0	0	0	0	0	0	0	0	0	0	0	0	0	0	0
SRR23902113	SAMN33804164	B092822TC63_B062822NT163	after-enrich	M.abscessus	100	65C/19.5h		0.00190135		0.1875		27361	27361	54722	4140729	54698	4138981	91	6912	128	6226	104	5302	91	4946	0.0014115	0.0012021	0.0011214	0.00101847	4.76025e-06	0	0	0	0	0.00101847	0	0	0	0	0	0.000981745	0	0	0	0	0
SRR23902105	SAMN33804230	B092822TC63_B062822NT263	after-enrich	M.fortuitum	100	65C/19.5h		0.00131784		0.214286		25050	25050	50100	3792004	50082	3790657	53	4007	84	3693	66	3031	53	2720	0.0008367	0.0006866	0.0006161	0.000577124	4.98693e-06	0	0	0	0	0.000577124	0	0	0	0	0	0.000545162	0	0	0	0	0
SRR23902096	SAMN33804293	B092822TC63_B062822NT363	after-enrich	M.porcinum	100	65C/19.5h		0.00176606		0.353741		26924	26922	53844	4072498	53792	4068579	80	6033	147	5841	95	4294	80	3981	0.0013236	0.0009731	0.0009022	0.000785668	9.29382e-06	4.76025e-06	0	0	0	0.000785441	0	0	0	0	0	0.00075552	0	0	0	0	0
SRR23902031	SAMN33804164	B092822TC53_B062822NT153	after-enrich	M.abscessus	1000	65C/19.5h		0.00747553	477.991	0.180412		53263	53261	106522	8067884	106347	8054628	771	58445	970	56480	795	47118	771	46320	0.0128076	0.010685	0.0105041	0.00705809	6.39234e-05	4.53357e-06	0	0	0	0.00704653	1.56408e-05	0	0	0	0	0.00693682	1.56408e-05	0	0	0	0
SRR23902106	SAMN33804230	B092822TC53_B062822NT253	after-enrich	M.fortuitum	1000	65C/19.5h		0.00383293	1331.74	0.164436		57051	57049	114098	8627778	114012	8621322	414	31283	523	30499	437	25745	414	24819	0.006913	0.0058356	0.0056257	0.00432367	1.51875e-05	4.53357e-06	0	0	0	0.00432367	0	0	0	0	0	0.00418041	0	0	0	0	0
SRR23902097	SAMN33804293	B092822TC53_B062822NT353	after-enrich	M.porcinum	1000	65C/19.5h		0.00582837	1462.65	0.13308		39156	39154	78308	5927896	78238	5922582	432	32706	526	31269	456	27257	432	26124	0.007091	0.0061811	0.005924	0.00472036	0	0	0	0	0	0.00469973	0	0	0	0	0	0.00447373	0	0	0	0	0
SRR23902033	SAMN33804164	B092822TC43_B062822NT143	after-enrich	M.abscessus	10000	65C/19.5h		0.06827	984.727	0.0838052		5963	5962	11924	902136	11850	896538	794	60256	883	54097	809	50034	794	49208	0.0122685	0.0113478	0.0111605	0.00738179	3.35484e-05	0	0	0	0	0.00737907	1.15606e-05	0	0	0	0	0.00722153	1.15606e-05	0	0	0	0
SRR23902107	SAMN33804230	B092822TC43_B062822NT243	after-enrich	M.fortuitum	10000	65C/19.5h		0.0607129	1120.17	0.0718563		5130	5130	10260	775925	10212	772277	596	45258	668	40881	620	38020	596	36803	0.0092682	0.0086197	0.0083438	0.00640322	8.38711e-06	0	0	0	0	0.00639619	0	0	0	0	0	0.00617971	0	0	0	0	0
SRR23902098	SAMN33804293	B092822TC43_B062822NT343	after-enrich	M.porcinum	10000	65C/19.5h		0.0637476	1132.05	0.0735294		5463	5463	10926	827996	10871	823824	679	51480	748	46344	693	42960	679	42149	0.0105063	0.0097397	0.0095559	0.00719637	1.65475e-05	0	0	0	0	0.00718843	8.84047e-06	0	0	0	0	0.00702636	8.84047e-06	0	0	0	0
SRR23902021	SAMN33804091	B092822TC73_B062822TC173	after-enrich	Mtb_L1	10	65C/19.5h		3.22601e-05		0.333333		61998	61997	123994	9391493	123992	9391341	3	228	6	456	4	304	3	228	0.0001034	6.89e-05	5.17e-05	6.23366e-05	0	0	0	0	0	6.23366e-05	0	0	0	0	0	4.5109e-05	0	0	0	0	0
SRR23902072	SAMN33804092	B092822TC73_B062822TC273	after-enrich	Mtb_L4	10	65C/19.5h		6.85025e-05		0		72990	72990	145980	11055307	145980	11055307	10	760	10	765	10	765	10	765	0.0001736	0.0001736	0.0001736	0.000167289	0	0	0	0	0	0.000167289	0	0	0	0	0	0.000167289	0	0	0	0	0
SRR23902002	SAMN33804093	B092822TC73_B062822TC373	after-enrich	Mtb_L2	10	65C/19.5h		1.95898e-05		0		51048	51047	102094	7731794	102094	7731794	2	152	2	152	2	152	2	152	3.45e-05	3.45e-05	3.45e-05	3.44552e-05	0	0	0	0	0	3.44552e-05	0	0	0	0	0	3.44552e-05	0	0	0	0	0
SRR23901984	SAMN33804094	B092822TC73_B062822TC473	after-enrich	Mtb_L3	10	65C/19.5h		3.27525e-05		0		61065	61064	122128	9245482	122128	9245482	4	304	4	304	4	304	4	304	6.89e-05	6.89e-05	6.89e-05	6.41501e-05	0	0	0	0	0	6.41501e-05	0	0	0	0	0	6.41501e-05	0	0	0	0	0
SRR23902088	SAMN33804163	B092822TC73_B062822TC573	after-enrich	M.bovis	10	65C/19.5h		3.6704e-05		0		54492	54490	108980	8239198	108980	8239198	2	152	4	295	4	295	2	143	6.69e-05	6.69e-05	3.24e-05	6.68702e-05	0	0	0	0	0	6.68702e-05	0	0	0	0	0	3.2415e-05	0	0	0	0	0
SRR23902022	SAMN33804091	B092822TC63_B062822TC163	after-enrich	Mtb_L1	100	65C/19.5h		0.0679701	3810.22	0.149342		23575	23575	47150	3570031	46594	3527824	3055	231926	3723	278586	3167	237419	3055	229578	0.0631497	0.0538178	0.0520404	0.0491095	5.21361e-06	0	0	0	0	0.0491079	0	0	0	0	0	0.0477165	0	0	0	0	0
SRR23902073	SAMN33804092	B092822TC63_B062822TC263	after-enrich	Mtb_L4	100	65C/19.5h		0.0784708	4338.28	0.1444		34776	34773	69546	5265644	68637	5196665	5017	380455	6295	471533	5386	403502	5017	376616	0.106903	0.0914807	0.0853862	0.0803431	8.84047e-06	0	0	0	0	0.0803408	0	0	0	0	0	0.0760876	0	0	0	0	0
SRR23902004	SAMN33804093	B092822TC63_B062822TC363	after-enrich	Mtb_L2	100	65C/19.5h		0.0783132	3174.5	0.156162		36856	36855	73710	5581362	72657	5501402	5199	394346	6743	504350	5690	427042	5199	390885	0.114329	0.0968045	0.0886084	0.082798	4.71492e-05	4.76025e-06	0	0	0	0.0827944	0	0	0	0	0	0.0775755	0	0	0	0	0
SRR23901985	SAMN33804094	B092822TC63_B062822TC463	after-enrich	Mtb_L3	100	65C/19.5h		0.101488	13472.9	0.158136		35097	35094	70188	5313740	68875	5214072	6503	493362	8303	621971	6990	524374	6503	488999	0.140992	0.118865	0.110847	0.101993	1.67742e-05	0	0	0	0	0.101989	0	0	0	0	0	0.0970162	0	0	0	0	0
SRR23901992	SAMN33804163	B092822TC63_B062822TC563	after-enrich	M.bovis	100	65C/19.5h		0.0378198	2709.73	0.168573		26154	26151	52302	3958212	51904	3928011	1906	144425	2361	175710	1963	146718	1906	143091	0.0398313	0.033259	0.0324368	0.0308773	4.76025e-06	0	0	0	0	0.0308729	0	0	0	0	0	0.030182	0	0	0	0	0
SRR23902023	SAMN33804091	B092822TC53_B062822TC153	after-enrich	Mtb_L1	1000	65C/19.5h		0.191477	1617.78	0.160922		91020	91018	182036	13795204	175588	13305586	32331	2453211	40069	3010885	33621	2528876	32331	2436869	0.68252	0.573255	0.552398	0.37772	0.000968144	2.44813e-05	0	0	0	0.377704	0.000131474	0	0	0	0	0.369599	5.7803e-05	0	0	0	0
SRR23902074	SAMN33804092	B092822TC53_B062822TC253	after-enrich	Mtb_L4	1000	65C/19.5h		0.232307	1008.13	0.161807		107770	107769	215538	16321472	206287	15619298	44744	3394689	57173	4301253	47922	3605405	44744	3368587	0.975054	0.81731	0.763618	0.469789	0.00277817	0	0	0	0	0.46978	0.000836217	0	0	0	0	0.457887	0.000136914	0	0	0	0
SRR23902005	SAMN33804093	B092822TC53_B062822TC353	after-enrich	Mtb_L2	1000	65C/19.5h		0.265238	1015.18	0.175121		120847	120845	241690	18304868	228806	17326738	55545	4213992	73572	5539551	60688	4571939	55545	4187252	1.25577	1.03642	0.949211	0.529617	0.00845761	0.00037674	2.26679e-06	0	0	0.5296	0.00471061	4.4429e-05	0	0	0	0.51761	0.00069477	2.49346e-06	0	0	0
SRR23901986	SAMN33804094	B092822TC53_B062822TC453	after-enrich	Mtb_L3	1000	65C/19.5h		0.291971	1060.69	0.171768		119137	119135	238270	18050747	224666	17018086	60996	4628699	79200	5960882	65596	4939701	60996	4597199	1.35126	1.11977	1.04214	0.571463	0.00740967	0.000101099	0	0	0	0.571451	0.00338295	3.40018e-06	0	0	0	0.559708	0.000522041	0	0	0	0
SRR23902003	SAMN33804163	B092822TC53_B062822TC553	after-enrich	M.bovis	1000	65C/19.5h		0.185238	1023.81	0.167262		103195	103187	206374	15630649	198971	15068667	35611	2702071	44260	3322296	36857	2767905	35611	2677884	0.753153	0.627477	0.607067	0.403448	0.000926209	1.63209e-05	0	0	0	0.40341	0.000150288	0	0	0	0	0.395681	2.19878e-05	0	0	0	0
SRR23902024	SAMN33804091	B092822TC43_B062822TC143	after-enrich	Mtb_L1	10000	65C/19.5h		0.433983	384.54	0.0473499		55932	55932	111864	8473681	109502	8294497	45824	3476896	49884	3754868	47522	3578501	45824	3455309	0.851155	0.811176	0.783251	0.48263	0.00068797	1.40541e-05	0	0	0	0.482604	0.000353845	7.70707e-06	0	0	0	0.47381	0.000116059	0	0	0	0
SRR23902075	SAMN33804092	B092822TC43_B062822TC243	after-enrich	Mtb_L4	10000	65C/19.5h		0.470854	287.16	0.0538825		71838	71835	143670	10873240	139918	10588772	62042	4704738	69633	5240034	65881	4958306	62042	4671054	1.18785	1.12399	1.05887	0.568143	0.00316851	0	0	0	0	0.568127	0.00204237	0	0	0	0	0.556324	0.000577124	0	0	0	0
SRR23902006	SAMN33804093	B092822TC43_B062822TC343	after-enrich	Mtb_L2	10000	65C/19.5h		0.439179	283.253	0.0592719		92849	92847	185694	14071521	180694	13692237	73443	5573790	84357	6355260	79357	5980919	73443	5538316	1.4407	1.35583	1.25549	0.617273	0.00840502	0.000436356	1.85876e-05	0	0	0.617257	0.00663148	0.000214891	0	0	0	0.605443	0.00200815	9.06714e-05	0	0	0
SRR23901987	SAMN33804094	B092822TC43_B062822TC443	after-enrich	Mtb_L3	10000	65C/19.5h		0.471597	229.707	0.0640285		123143	123140	246280	18672445	238583	18088123	105891	8038014	120212	9057643	112515	8481211	105891	7987499	2.0533	1.92262	1.8107	0.736477	0.0147779	0.000393514	2.49346e-05	0	0	0.736453	0.0106831	0.000140314	0	0	0	0.725131	0.00518346	1.72276e-05	0	0	0
SRR23902014	SAMN33804163	B092822TC43_B062822TC543	after-enrich	M.bovis	10000	65C/19.5h		0.43454	312.863	0.0507467		52241	52240	104480	7908677	102108	7728698	43056	3266629	46742	3513108	44370	3335443	43056	3239556	0.796397	0.756121	0.734382	0.459671	0.000346592	0	0	0	0	0.459669	0.000215571	0	0	0	0	0.452393	4.21622e-05	0	0	0	0
SRR23904285	SAMN33804164	B101222TC7T4_B062822NT171	after-enrich	M.abscessus	10	65C/4h		2.0006e-05		0.5		49988	49986	99972	7548633	99970	7548481	2	152	4	271	2	119	2	119	6.14e-05	2.7e-05	2.7e-05	2.69748e-05	0	0	0	0	0	2.69748e-05	0	0	0	0	0	2.69748e-05	0	0	0	0	0
SRR23904284	SAMN33804230	B101222TC7T4_B062822NT271	after-enrich	M.fortuitum	10	65C/4h		1.14046e-05		0		43857	43842	87684	6631803	87684	6631803	1	76	1	57	1	57	1	57	1.29e-05	1.29e-05	1.29e-05	1.29207e-05	0	0	0	0	0	1.29207e-05	0	0	0	0	0	1.29207e-05	0	0	0	0	0
SRR23904283	SAMN33804293	B101222TC7T4_B062822NT371	after-enrich	M.porcinum	10	65C/4h		3.58676e-05		0.75		41825	41825	83650	6315077	83641	6314393	3	228	12	811	3	203	3	203	0.0001861	4.65e-05	4.65e-05	4.60158e-05	0	0	0	0	0	4.60158e-05	0	0	0	0	0	4.60158e-05	0	0	0	0	0
SRR23904292	SAMN33804164	B101222TC6T4_B062822NT161	after-enrich	M.abscessus	100	65C/4h		0.00026708		0.318182		28087	28085	56170	4253982	56163	4253450	15	1133	22	1405	15	1002	15	1002	0.0003192	0.0002278	0.0002278	0.000215118	0	0	0	0	0	0.000215118	0	0	0	0	0	0.000215118	0	0	0	0	0
SRR23904291	SAMN33804230	B101222TC6T4_B062822NT261	after-enrich	M.fortuitum	100	65C/4h		0.000927475		0.571429		27528	27528	55056	4169926	54988	4164818	42	3163	119	4973	51	2253	42	2051	0.0011266	0.0005105	0.0004647	0.000411422	1.08806e-05	4.53357e-06	0	0	0	0.000411422	0	0	0	0	0	0.000395328	0	0	0	0	0
SRR23904290	SAMN33804293	B101222TC6T4_B062822NT361	after-enrich	M.porcinum	100	65C/4h		0.000607893		0.518519		32100	32099	64198	4864007	64156	4860815	28	2128	81	3015	39	1496	28	1269	0.0006834	0.0003391	0.0002877	0.000262494	4.76025e-06	4.30689e-06	0	0	0	0.000262267	0	0	0	0	0	0.000247986	0	0	0	0	0
SRR23904298	SAMN33804164	B101222TC5T4_B062822NT151	after-enrich	M.abscessus	1000	65C/4h		0.00152451		0.246862		59082	59065	118130	8933575	118071	8929091	170	12920	239	14092	180	10633	170	10167	0.0031939	0.00241	0.0023044	0.00196485	4.53357e-06	0	0	0	0	0.00196485	0	0	0	0	0	0.00188551	0	0	0	0	0
SRR23904297	SAMN33804230	B101222TC5T4_B062822NT251	after-enrich	M.fortuitum	1000	65C/4h		0.00105939		0.299363		51941	51940	103880	7837371	103833	7833799	102	7733	157	8461	110	6052	102	5681	0.0019172	0.0013712	0.0012871	0.00119664	4.30689e-06	0	0	0	0	0.00119278	0	0	0	0	0	0.00112818	0	0	0	0	0
SRR23904296	SAMN33804293	B101222TC5T4_B062822NT351	after-enrich	M.porcinum	1000	65C/4h		0.00102406		0.261111		64961	64961	129922	9817700	129875	9814128	124	9399	180	10352	133	7730	124	7455	0.0023486	0.0017538	0.0016915	0.00151285	0	0	0	0	0	0.00150696	0	0	0	0	0	0.00146888	0	0	0	0	0
SRR23904305	SAMN33804164	B101222TC4T4_B062822NT141	after-enrich	M.abscessus	10000	65C/4h		0.0124518		0.259286		41843	41822	83644	6329092	83281	6301572	1021	77444	1400	85205	1037	63633	1021	62996	0.01933	0.0144401	0.0142957	0.00804278	0.000263174	1.51875e-05	1.51875e-05	0	0	0.00802964	7.29905e-05	0	0	0	0	0.00795098	7.29905e-05	0	0	0	0
SRR23904304	SAMN33804230	B101222TC4T4_B062822NT241	after-enrich	M.fortuitum	10000	65C/4h		0.00677792		0.374065		37182	37182	74364	5625233	74064	5602468	472	35820	802	47372	502	30709	472	29300	0.0107398	0.0069618	0.0066424	0.00465553	0.000116286	4.64691e-05	0	0	0	0.00465303	2.72014e-06	0	0	0	0	0.00439235	2.72014e-06	0	0	0	0
SRR23904303	SAMN33804293	B101222TC4T4_B062822NT341	after-enrich	M.porcinum	10000	65C/4h		0.009101		0.26087		50596	50596	101192	7660407	100868	7635791	889	67480	1242	76083	918	55567	889	54098	0.0172482	0.0125968	0.0122638	0.0084236	0.000221012	5.16827e-05	0	0	0	0.00842088	2.76548e-05	0	0	0	0	0.0081593	2.76548e-05	0	0	0	0
SRR23902032	SAMN33804027	B101222TC7T4_B061222TB71	after-enrich	Mtb_H37Rv	10	65C/4h		0.00437624	2034.3	0.495017		34898	34882	69764	5281241	69466	5258653	242	18360	602	37036	304	20220	242	16759	0.0083953	0.0045834	0.0037989	0.00405256	2.62947e-05	4.98693e-06	4.76025e-06	0	0	0.00405097	0	0	0	0	0	0.00343327	0	0	0	0	0
SRR23902012	SAMN33804091	B101222TC7T4_B062822TC171	after-enrich	Mtb_L1	10	65C/4h		0.00383801		0.504		40543	40543	81086	6134649	80771	6110738	282	21406	625	42332	310	21831	282	20457	0.0095958	0.0049486	0.0046372	0.00461835	9.5205e-06	4.98693e-06	0	0	0	0.00461812	0	0	0	0	0	0.00434407	0	0	0	0	0
SRR23902039	SAMN33804092	B101222TC7T4_B062822TC271	after-enrich	Mtb_L4	10	65C/4h		0.00349402	326.5	0.488938		66335	66334	132668	10041021	132226	10007551	413	31374	904	62216	462	32206	413	29353	0.014103	0.0073004	0.0066537	0.00684819	1.65475e-05	4.98693e-06	2.94682e-06	0	0	0.00684819	2.94682e-06	0	0	0	0	0.00631073	0	0	0	0	0
SRR23901994	SAMN33804093	B101222TC7T4_B062822TC371	after-enrich	Mtb_L2	10	65C/4h		0.00439644	1274.4	0.468354		52747	52746	105492	7983812	105085	7953019	397	30038	869	60095	462	32461	397	28664	0.0136225	0.0073582	0.0064975	0.0067727	4.98693e-06	4.76025e-06	0	0	0	0.0067727	0	0	0	0	0	0.00606479	0	0	0	0	0
SRR23902082	SAMN33804094	B101222TC7T4_B062822TC471	after-enrich	Mtb_L3	10	65C/4h		0.00617838		0.479394		50379	50379	100758	7623057	100188	7579860	544	41191	1189	84745	619	44064	544	39344	0.0192099	0.0099884	0.0089184	0.00927909	3.96688e-05	4.53357e-06	0	0	0	0.00927705	0	0	0	0	0	0.00837419	0	0	0	0	0
SRR23902050	SAMN33804163	B101222TC7T4_B062822TC571	after-enrich	M.bovis	10	65C/4h		0.00229619		0.503006		54129	54128	108256	8181558	108005	8162561	223	16891	499	31492	248	16507	223	15385	0.0071386	0.0037418	0.0034875	0.00341151	9.5205e-06	4.98693e-06	4.30689e-06	0	0	0.00341151	0	0	0	0	0	0.00320274	0	0	0	0	0
SRR23902042	SAMN33804027	B101222TC6T4_B061222TB61	after-enrich	Mtb_H37Rv	100	65C/4h		0.0376623	189	0.343706		25130	25126	50252	3807810	49280	3734121	1624	123321	2828	209248	1856	138841	1624	121765	0.0474323	0.0314725	0.0276017	0.0279329	4.05755e-05	4.53357e-06	4.30689e-06	0	0	0.0279329	0	0	0	0	0	0.0250364	0	0	0	0	0
SRR23902015	SAMN33804091	B101222TC6T4_B062822TC161	after-enrich	Mtb_L1	100	65C/4h		0.0261409	2398.9	0.408153		47493	47492	94984	7196873	93302	7069163	2264	171925	4121	305718	2439	181391	2264	169253	0.0692957	0.0411154	0.038364	0.0372553	8.77246e-05	4.53357e-06	0	0	0	0.0372485	0	0	0	0	0	0.0352272	0	0	0	0	0
SRR23902065	SAMN33804092	B101222TC6T4_B062822TC261	after-enrich	Mtb_L4	100	65C/4h		0.0370479	4775.4	0.376235		34840	34839	69678	5280954	68155	5165314	2208	167605	4048	299584	2525	188032	2208	164980	0.0679145	0.0426256	0.0374002	0.0378925	1.81343e-05	4.76025e-06	0	0	0	0.0378873	0	0	0	0	0	0.0341095	0	0	0	0	0
SRR23901996	SAMN33804093	B101222TC6T4_B062822TC361	after-enrich	Mtb_L2	100	65C/4h		0.0377013	1668	0.36471		45173	45173	90346	6844236	88432	6698902	2845	215905	5248	389981	3334	249465	2845	213308	0.0884008	0.0565479	0.0483517	0.0486096	0.00013442	4.98693e-06	4.53357e-06	0	0	0.0485985	0	0	0	0	0	0.0434919	0	0	0	0	0
SRR23902084	SAMN33804094	B101222TC6T4_B062822TC461	after-enrich	Mtb_L3	100	65C/4h		0.054301	3911.4	0.375161		36787	36787	73574	5568864	71251	5392571	3336	253262	6192	464250	3869	290705	3336	251197	0.105258	0.0659093	0.0569491	0.0570473	6.89103e-05	0	0	0	0	0.0570373	0	0	0	0	0	0.0517877	0	0	0	0	0
SRR23902056	SAMN33804163	B101222TC6T4_B062822TC561	after-enrich	M.bovis	100	65C/4h		0.0161485		0.379793		31863	31863	63726	4823462	63102	4776049	944	71715	1643	122417	1019	75651	944	70505	0.0277702	0.0171578	0.0159867	0.0162093	0	0	0	0	0	0.0162003	0	0	0	0	0	0.0152435	0	0	0	0	0
SRR23902044	SAMN33804027	B101222TC5T4_B061222TB51	after-enrich	Mtb_H37Rv	1000	65C/4h		0.114488	160.9	0.289331		60367	60312	120624	9133577	115252	8725695	11834	898067	18567	1393910	13195	992775	11834	891281	0.315977	0.225045	0.202038	0.164515	0.000906714	0.000359966	0.000191543	1.49608e-05	8.38711e-06	0.164481	0.000101552	0	0	0	0	0.156279	3.8082e-05	0	0	0	0
SRR23902017	SAMN33804091	B101222TC5T4_B062822TC151	after-enrich	Mtb_L1	1000	65C/4h		0.0718569	1599.9	0.33821		94318	94306	188612	14284521	181931	13777107	12351	937577	19754	1478997	13073	978935	12351	927542	0.33527	0.221919	0.210264	0.176027	0.00142581	0.000808336	0.000263854	3.67219e-05	0	0.17601	3.40018e-05	0	0	0	0	0.170389	1.70009e-05	0	0	0	0
SRR23902068	SAMN33804092	B101222TC5T4_B062822TC251	after-enrich	Mtb_L4	1000	65C/4h		0.11127	535.3	0.303799		62865	62864	125728	9520134	119906	9077923	11940	906078	19164	1438264	13342	1000665	11940	896664	0.326046	0.22685	0.203269	0.174458	0.00123449	0.00051252	0.000139407	1.24673e-05	0	0.174453	2.13078e-05	0	0	0	0	0.165307	0	0	0	0	0
SRR23901998	SAMN33804093	B101222TC5T4_B062822TC351	after-enrich	Mtb_L2	1000	65C/4h		0.120385	430	0.306282		85063	85063	170126	12868199	161540	12217068	17085	1296682	28033	2104537	19447	1459936	17085	1284427	0.477088	0.330965	0.29118	0.228942	0.00343146	0.00106108	0.000187463	1.47341e-05	0	0.228913	0.000734892	1.81343e-05	0	0	0	0.219218	0.000138047	5.44029e-06	0	0	0
SRR23902086	SAMN33804094	B101222TC5T4_B062822TC451	after-enrich	Mtb_L3	1000	65C/4h		0.134294	483.8	0.341014		115468	115468	230936	17475767	215930	16336585	26057	1977740	44004	3299306	28998	2176551	26057	1958626	0.747954	0.493414	0.444013	0.3176	0.00516215	0.00176265	0.000634247	4.78292e-05	0	0.317571	0.00115606	6.80036e-07	0	0	0	0.307195	0.000141221	0	0	0	0
SRR23902103	SAMN33804163	B101222TC5T4_B062822TC551	after-enrich	M.bovis	1000	65C/4h		0.0767805	393.3	0.31131		65319	65319	130638	9890246	126256	9557529	9259	702877	14076	1053971	9694	725936	9259	694351	0.238941	0.164577	0.157416	0.137113	0.000789975	0.000528388	6.46034e-05	0	0	0.137096	0	0	0	0	0	0.132894	0	0	0	0	0
SRR23902047	SAMN33804027	B101222TC4T4_B061222TB41	after-enrich	Mtb_H37Rv	10000	65C/4h		0.370514	184.4	0.341551		118062	118042	236084	17899167	198025	15009787	66658	5060404	111430	8396768	73371	5526356	66658	5022994	1.90341	1.25274	1.13864	0.561892	0.0268394	0.00860857	0.00262267	0.000187237	5.6443e-05	0.561845	0.00870242	0.000433183	9.97386e-06	0	0	0.551293	0.00312567	8.8178e-05	0	0	0
SRR23902019	SAMN33804091	B101222TC4T4_B062822TC141	after-enrich	Mtb_L1	10000	65C/4h		0.309263	253.6	0.359267		124894	124894	249788	18924322	212874	16121308	62503	4742992	102748	7719121	65834	4943791	62503	4702463	1.74982	1.12072	1.066	0.552006	0.0217523	0.00819602	0.0023357	6.30167e-05	0	0.551967	0.0036162	0.000117873	0	0	0	0.54116	0.00224933	3.1055e-05	0	0	0
SRR23902070	SAMN33804092	B101222TC4T4_B062822TC241	after-enrich	Mtb_L4	10000	65C/4h		0.374658	270.8	0.346569		137742	137741	275482	20828153	229815	17361004	78371	5944312	131769	9895657	86102	6463774	78371	5886764	2.24325	1.46527	1.33447	0.622815	0.0331719	0.0112793	0.00247578	0.000188823	2.13078e-05	0.622769	0.00977053	0.000458571	0	0	0	0.61094	0.0035448	8.38711e-06	0	0	0
SRR23902000	SAMN33804093	B101222TC4T4_B062822TC341	after-enrich	Mtb_L2	10000	65C/4h		0.362885	238	0.359054		167049	167048	334096	25313717	277653	21030095	89424	6786215	157199	11807327	100756	7572878	89424	6725577	2.67659	1.7167	1.52462	0.648712	0.0435184	0.0161418	0.00484435	0.000424342	0.000153915	0.648653	0.0142275	0.00342851	0.00018157	0	0	0.636581	0.0073836	0.000301709	6.43767e-05	0	0
SRR23902090	SAMN33804094	B101222TC4T4_B062822TC441	after-enrich	Mtb_L3	10000	65C/4h		0.3525	157.8	0.360393		262035	262035	524070	39728458	437228	33136015	140548	10668563	240965	18117241	154123	11583395	140548	10573970	4.10707	2.6259	2.39707	0.777045	0.082193	0.0257414	0.00808608	0.000404168	9.74718e-05	0.776986	0.0322151	0.00469882	0.000235292	0	0	0.765282	0.0239633	0.000481465	4.62424e-05	0	0
SRR23902066	SAMN33804163	B101222TC4T4_B062822TC541	after-enrich	M.bovis	10000	65C/4h		0.319443	335	0.362246		86138	86135	172270	13001970	145813	10994781	44712	3390779	73036	5468147	46579	3485551	44712	3350139	1.23963	0.790142	0.75945	0.459541	0.013435	0.00575877	0.00119505	0.000106312	1.88143e-05	0.459516	0.000832817	0	0	0	0	0.450473	0.00043409	0	0	0	0
SRR23904288	SAMN33804164	B101222TC7T1_B062822NT172	after-enrich	M.abscessus	10	65C/1h		5.14933e-05		0.571429		29134	29132	58264	4406922	58260	4406618	3	228	7	428	3	176	3	176	9.7e-05	3.99e-05	3.99e-05	3.30951e-05	0	0	0	0	0	3.30951e-05	0	0	0	0	0	3.30951e-05	0	0	0	0	0
SRR23904287	SAMN33804230	B101222TC7T1_B062822NT272	after-enrich	M.fortuitum	10	65C/1h		0				22215	22214	44428	3361697	44428	3361697	0	0	0	0	0	0	0	0	0	0	0	0	0	0	0	0	0	0	0	0	0	0	0	0	0	0	0	0	0
SRR23904286	SAMN33804293	B101222TC7T1_B062822NT372	after-enrich	M.porcinum	10	65C/1h		3.58307e-05		0.666667		27913	27911	55822	4219782	55818	4219478	2	152	6	375	2	125	2	125	8.5e-05	2.83e-05	2.83e-05	2.83348e-05	0	0	0	0	0	2.83348e-05	0	0	0	0	0	2.83348e-05	0	0	0	0	0
SRR23904295	SAMN33804164	B101222TC6T1_B062822NT162	after-enrich	M.abscessus	100	65C/1h		0.000948014		0.547368		22706	22705	45410	3440213	45358	3436353	24	1824	95	3135	43	1538	24	1143	0.0007102	0.0003484	0.0002589	0.000269974	9.5205e-06	4.76025e-06	0	0	0	0.000269974	0	0	0	0	0	0.000240279	0	0	0	0	0
SRR23904294	SAMN33804230	B101222TC6T1_B062822NT262	after-enrich	M.fortuitum	100	65C/1h		6.22937e-05		0.6		32110	32109	64218	4868632	64212	4868176	4	304	10	583	4	239	4	239	0.0001322	5.42e-05	5.42e-05	5.23628e-05	0	0	0	0	0	5.23628e-05	0	0	0	0	0	5.23628e-05	0	0	0	0	0
SRR23904293	SAMN33804293	B101222TC6T1_B062822NT362	after-enrich	M.porcinum	100	65C/1h		0.000127092		0.571429		23610	23609	47218	3576445	47210	3575837	6	456	14	957	6	409	6	409	0.0002169	9.27e-05	9.27e-05	6.77769e-05	0	0	0	0	0	6.77769e-05	0	0	0	0	0	6.77769e-05	0	0	0	0	0
SRR23904302	SAMN33804164	B101222TC5T1_B062822NT152	after-enrich	M.abscessus	1000	65C/1h		0.000650507		0.373134		64590	64590	129180	9753356	129130	9749561	83	6300	134	8166	84	5204	83	5154	0.0018522	0.0011805	0.0011692	0.00109486	0	0	0	0	0	0.00109486	0	0	0	0	0	0.00108352	0	0	0	0	0
SRR23904301	SAMN33804230	B101222TC5T1_B062822NT252	after-enrich	M.fortuitum	1000	65C/1h		0.000266616		0.205128		58160	58140	116280	8748314	116272	8747706	31	2356	39	2412	31	1987	31	1987	0.0005463	0.0004502	0.0004502	0.000425022	0	0	0	0	0	0.000425022	0	0	0	0	0	0.000425022	0	0	0	0	0
SRR23904299	SAMN33804293	B101222TC5T1_B062822NT352	after-enrich	M.porcinum	1000	65C/1h		0.000521042		0.466667		53765	53763	107526	8123054	107477	8119392	46	3496	105	4674	56	2855	46	2618	0.0010595	0.0006472	0.0005934	0.000521814	5.21361e-06	4.98693e-06	0	0	0	0.000521814	0	0	0	0	0	0.0005064	0	0	0	0	0
SRR23904308	SAMN33804164	B101222TC4T1_B062822NT142	after-enrich	M.abscessus	10000	65C/1h		0.00424296		0.121495		33251	33251	66502	5007733	66463	5004772	273	20716	321	19249	282	16768	273	16474	0.004364	0.0038016	0.003735	0.00287882	0	0	0	0	0	0.00287882	0	0	0	0	0	0.00283416	0	0	0	0	0
SRR23904307	SAMN33804230	B101222TC4T1_B062822NT242	after-enrich	M.fortuitum	10000	65C/1h		0.00173578		0.136842		47254	47254	94508	7121506	94482	7119530	159	12065	190	11448	164	9853	159	9683	0.0025943	0.0022328	0.0021942	0.00186375	0	0	0	0	0	0.00186375	0	0	0	0	0	0.00183451	0	0	0	0	0
SRR23904306	SAMN33804293	B101222TC4T1_B062822NT342	after-enrich	M.porcinum	10000	65C/1h		0.00257502		0.125		38072	38072	76144	5754011	76116	5751883	188	14276	224	13652	196	11766	188	11383	0.0030937	0.0026662	0.0025794	0.00220128	0	0	0	0	0	0.00220128	0	0	0	0	0	0.00211559	0	0	0	0	0
SRR23902041	SAMN33804027	B101222TC7T1_B061222TB72	after-enrich	Mtb_H37Rv	10	65C/1h		0.00227886		0.530864		25083	25077	50154	3799921	50025	3790192	93	7032	243	12390	114	6322	93	5678	0.0028085	0.0014331	0.0012871	0.00120797	1.54141e-05	4.98693e-06	3.62686e-06	0	0	0.00120774	0	0	0	0	0	0.00112183	0	0	0	0	0
SRR23902013	SAMN33804091	B101222TC7T1_B062822TC172	after-enrich	Mtb_L1	10	65C/1h		0.00211909		0.517391		26252	26250	52500	3977307	52381	3968321	86	6529	230	12423	111	6805	86	5649	0.0028158	0.0015423	0.0012805	0.00139861	4.98693e-06	4.98693e-06	4.53357e-06	0	0	0.00139861	0	0	0	0	0	0.00120774	0	0	0	0	0
SRR23902040	SAMN33804092	B101222TC7T1_B062822TC272	after-enrich	Mtb_L4	10	65C/1h		0.00196688		0.450355		39467	39466	78932	5974153	78805	5964576	133	10012	282	17142	155	10241	133	9220	0.0038853	0.0023214	0.00209	0.00215413	5.21361e-06	4.76025e-06	4.08022e-06	0	0	0.00214801	0	0	0	0	0	0.00198185	0	0	0	0	0
SRR23901995	SAMN33804093	B101222TC7T1_B062822TC372	after-enrich	Mtb_L2	10	65C/1h		0.00231325	380.4	0.462745		29672	29671	59342	4490155	59224	4481300	98	7436	255	15809	137	9225	98	6744	0.0035842	0.0020911	0.0015287	0.00193176	2.13078e-05	4.53357e-06	0	0	0	0.00193176	0	0	0	0	0	0.00144145	0	0	0	0	0
SRR23902083	SAMN33804094	B101222TC7T1_B062822TC472	after-enrich	Mtb_L3	10	65C/1h		0.00304655	581	0.490783		36377	36377	72754	5506540	72541	5490378	177	13361	434	27698	221	14954	177	12373	0.0062785	0.0033898	0.0028047	0.00311071	9.97386e-06	4.98693e-06	4.53357e-06	0	0	0.00310708	0	0	0	0	0	0.00262993	0	0	0	0	0
SRR23902051	SAMN33804163	B101222TC7T1_B062822TC572	after-enrich	M.bovis	10	65C/1h		0.00153446	4772.7	0.544304		23505	23504	47008	3551679	46922	3545210	62	4684	158	9582	72	4591	62	4359	0.002172	0.0010407	0.0009881	0.000943663	4.98693e-06	4.53357e-06	0	0	0	0.000943663	0	0	0	0	0	0.000925982	0	0	0	0	0
SRR23902043	SAMN33804027	B101222TC6T1_B061222TB62	after-enrich	Mtb_H37Rv	100	65C/1h		0.0131102	59.5	0.468462		26671	26658	53316	4037851	52707	3991631	628	47679	1300	93765	691	50632	628	46440	0.0212547	0.0114779	0.0105276	0.0102908	3.64953e-05	4.53357e-06	0	0	0	0.0102842	0	0	0	0	0	0.00954816	0	0	0	0	0
SRR23902016	SAMN33804091	B101222TC6T1_B062822TC162	after-enrich	Mtb_L1	100	65C/1h		0.0127913	1354.2	0.488615		32880	32880	65760	4987256	64966	4926975	748	56820	1625	115677	831	59822	748	54870	0.0262242	0.0135606	0.0124381	0.0123291	5.55363e-05	4.98693e-06	4.30689e-06	0	0	0.012325	0	0	0	0	0	0.0113947	0	0	0	0	0
SRR23902067	SAMN33804092	B101222TC6T1_B062822TC262	after-enrich	Mtb_L4	100	65C/1h		0.0206696	1300	0.431454		27002	27002	54004	4090523	53170	4027281	939	71114	1933	141632	1099	80908	939	69327	0.0321063	0.0183406	0.0157154	0.0165208	2.06278e-05	4.30689e-06	0	0	0	0.0165199	0	0	0	0	0	0.0144721	0	0	0	0	0
SRR23901997	SAMN33804093	B101222TC6T1_B062822TC362	after-enrich	Mtb_L2	100	65C/1h		0.024194	5286.9	0.428802		29795	29795	59590	4516586	58527	4435863	1171	88900	2479	180831	1416	104985	1171	87217	0.0409948	0.0237981	0.0197702	0.0210548	2.5388e-05	4.98693e-06	4.53357e-06	0	0	0.0210469	0	0	0	0	0	0.0181919	0	0	0	0	0
SRR23902085	SAMN33804094	B101222TC6T1_B062822TC462	after-enrich	Mtb_L3	100	65C/1h		0.0320002	3015	0.426606		26007	25995	51990	3940635	50781	3848800	1352	102564	2834	210447	1625	120815	1352	101105	0.0477041	0.0273864	0.0229186	0.0247635	4.19355e-05	2.5388e-05	2.5388e-05	9.06714e-06	9.06714e-06	0.0247449	0	0	0	0	0	0.0213341	0	0	0	0	0
SRR23902092	SAMN33804163	B101222TC6T1_B062822TC562	after-enrich	M.bovis	100	65C/1h		0.00986854		0.450732		28757	28756	57512	4351487	57050	4316498	503	38152	1025	73405	563	40573	503	36722	0.0166398	0.0091975	0.0083243	0.00854148	4.98693e-06	0	0	0	0	0.00853536	0	0	0	0	0	0.00784603	0	0	0	0	0
SRR23902046	SAMN33804027	B101222TC5T1_B061222TB52	after-enrich	Mtb_H37Rv	1000	65C/1h		0.034626	46.3	0.346121		67927	67921	135842	10283087	133397	10097404	4086	310122	7064	529109	4619	346795	4086	307049	0.119942	0.0786137	0.0696037	0.0649194	0.000212851	0.000104499	3.08283e-05	3.62686e-06	0	0.0649094	2.26679e-07	0	0	0	0	0.0596083	0	0	0	0	0
SRR23902018	SAMN33804091	B101222TC5T1_B062822TC152	after-enrich	Mtb_L1	1000	65C/1h		0.0357701	238.1	0.376765		80056	80056	160112	12105335	156723	11848032	5172	392389	8995	669038	5606	418337	5172	387816	0.15167	0.0948358	0.0879144	0.0794998	0.000397594	5.44029e-06	0	0	0	0.0794821	8.61379e-06	0	0	0	0	0.0758192	0	0	0	0	0
SRR23902069	SAMN33804092	B101222TC5T1_B062822TC252	after-enrich	Mtb_L4	1000	65C/1h		0.0520025	175.8	0.353824		99181	99164	198328	14995871	192837	14579786	8697	659826	15519	1158303	10028	751013	8697	652449	0.262597	0.170257	0.147911	0.132655	0.000429783	3.30951e-05	9.97386e-06	0	0	0.132633	4.71492e-05	0	0	0	0	0.123447	0	0	0	0	0
SRR23901999	SAMN33804093	B101222TC5T1_B062822TC352	after-enrich	Mtb_L2	1000	65C/1h		0.0674623	270.2	0.317821		63648	63648	127296	9612236	123417	9317698	6908	524266	12205	913712	8326	623765	6908	518443	0.207143	0.141405	0.117529	0.106118	0.000532695	5.39495e-05	2.26679e-07	0	0	0.106101	0.00019041	2.26679e-07	0	0	0	0.098158	5.7123e-05	0	0	0	0
SRR23902087	SAMN33804094	B101222TC5T1_B062822TC452	after-enrich	Mtb_L3	1000	65C/1h		0.0724576	288.2	0.344915		99950	99950	199900	15104726	192554	14546864	12177	924326	21298	1593950	13952	1045629	12177	914569	0.36133	0.237035	0.207331	0.174056	0.00100691	0.000121726	0	0	0	0.174018	0.000230759	0	0	0	0	0.164697	5.19094e-05	0	0	0	0
SRR23902114	SAMN33804163	B101222TC5T1_B062822TC552	after-enrich	M.bovis	1000	65C/1h		0.0400287	791.2	0.347861		62640	62615	125230	9464925	122612	9266132	4576	347227	7526	559933	4908	365988	4576	342001	0.126933	0.0829635	0.0775261	0.0727407	0.000122633	6.48301e-05	7.93375e-06	0	0	0.0727285	1.49608e-05	0	0	0	0	0.0692215	0	0	0	0	0
SRR23902048	SAMN33804027	B101222TC4T1_B061222TB42	after-enrich	Mtb_H37Rv	10000	65C/1h		0.221297	117.2	0.187497		45781	45774	91548	6924933	87100	6587390	17260	1310145	23723	1777751	19275	1449398	17260	1298930	0.402999	0.328556	0.294447	0.226107	0.00212489	0.000164342	7.02704e-06	4.30689e-06	0	0.226099	0.000605232	2.10811e-05	0	0	0	0.217273	0.000240279	9.97386e-06	0	0	0
SRR23902020	SAMN33804091	B101222TC4T1_B062822TC142	after-enrich	Mtb_L1	10000	65C/1h		0.178587	154	0.190215		73782	73782	147564	11152535	141623	10701542	23866	1811309	31233	2337871	25292	1894694	23866	1792542	0.52995	0.429491	0.406333	0.290942	0.00279064	0.000138274	0	0	0	0.29091	0.0006313	0	0	0	0	0.283076	0.000233479	0	0	0	0
SRR23902071	SAMN33804092	B101222TC4T1_B062822TC242	after-enrich	Mtb_L4	10000	65C/1h		0.230214	134.3	0.177719		71017	71016	142032	10714420	135300	10204987	28125	2133784	37880	2838316	31148	2336832	28125	2112247	0.64344	0.529756	0.478839	0.331239	0.00378893	0.000144394	3.89887e-05	0	0	0.331197	0.00127892	1.67742e-05	0	0	0	0.320663	0.000163889	3.40018e-06	0	0	0
SRR23902001	SAMN33804093	B101222TC4T1_B062822TC342	after-enrich	Mtb_L2	10000	65C/1h		0.225172	145.2	0.18726		89017	89017	178034	13472208	169253	12805714	33320	2528670	46892	3515614	38111	2859090	33320	2502390	0.796973	0.648149	0.567276	0.367121	0.00761209	0.000807203	0.000223958	5.89364e-06	0	0.367091	0.00393831	0.000326191	1.94944e-05	0	0	0.355999	0.000728318	0.000115379	0	0	0
SRR23901983	SAMN33804094	B101222TC4T1_B062822TC442	after-enrich	Mtb_L3	10000	65C/1h		0.269007	122.4	0.188781		96082	96082	192164	14561148	180843	13701711	43465	3299587	59969	4497459	48648	3650249	43465	3265715	1.01955	0.827495	0.740321	0.441342	0.0100775	0.000810603	0.000177716	2.6068e-05	6.80036e-07	0.441321	0.00506355	0.000242093	2.83348e-05	0	0	0.430494	0.00138682	9.81518e-05	9.97386e-06	0	0
SRR23902077	SAMN33804163	B101222TC4T1_B062822TC542	after-enrich	M.bovis	10000	65C/1h		0.175289	163.5	0.188767		46696	46696	93392	7041303	89732	6763409	14970	1135673	19389	1449997	15729	1176475	14970	1121796	0.328693	0.266692	0.254294	0.201784	0.00122814	0.00012966	3.60419e-05	0	0	0.201769	0.00012218	0	0	0	0	0.196765	2.28945e-05	0	0	0	0
SRR23902112	SAMN33804164	B092822TC73_B062822NT173	after-enrich	M.abscessus	10	65C/19.5h		5.00009e-07		0		3457627	2999944	5999888	454129276	5999888	454129276	3	228	3	173	3	173	3	173	3.92e-05	3.92e-05	3.92e-05	3.92154e-05	0	0	0	0	0	3.92154e-05	0	0	0	0	0	3.92154e-05	0	0	0	0	0
SRR23902104	SAMN33804230	B092822TC73_B062822NT273	after-enrich	M.fortuitum	10	65C/19.5h		3.33343e-07		0		3379351	2999913	5999826	454017257	5999826	454017257	1	76	2	103	2	103	1	51	2.33e-05	2.33e-05	1.16e-05	2.33479e-05	0	0	0	0	0	2.33479e-05	0	0	0	0	0	1.15606e-05	0	0	0	0	0
SRR23902095	SAMN33804293	B092822TC73_B062822NT373	after-enrich	M.porcinum	10	65C/19.5h		1.66671e-07		0		4246894	2999926	5999852	453604795	5999852	453604795	1	76	1	64	1	64	1	64	1.45e-05	1.45e-05	1.45e-05	1.45074e-05	0	0	0	0	0	1.45074e-05	0	0	0	0	0	1.45074e-05	0	0	0	0	0
SRR23902113	SAMN33804164	B092822TC63_B062822NT163	after-enrich	M.abscessus	100	65C/19.5h		0.000111246		0.950743		6322828	2999807	5999614	454060745	5986759	453091231	581	43909	13521	632516	666	31015	581	28492	0.143416	0.0070323	0.006461	0.00480536	0.00439893	0.00162461	0.000441343	0.000133287	8.90847e-05	0.00478496	4.76025e-06	0	0	0	0	0.00455397	0	0	0	0	0
SRR23902105	SAMN33804230	B092822TC63_B062822NT263	after-enrich	M.fortuitum	100	65C/19.5h		7.32646e-05		0.945398		5796879	2999790	5999580	454104970	5991979	453532749	352	26622	8040	333237	439	17879	352	15661	0.0755391	0.0040519	0.0035502	0.00258799	0.00226837	0.00101484	0.000260454	4.26156e-05	2.67481e-05	0.00257779	1.11073e-05	0	0	0	0	0.00237378	0	0	0	0	0
SRR23902096	SAMN33804293	B092822TC63_B062822NT363	after-enrich	M.porcinum	100	65C/19.5h		9.96972e-05		0.95071		6216117	2999825	5999650	453933418	5988135	453066445	501	37861	12112	505890	597	25775	501	22968	0.11461	0.0058395	0.0052025	0.00381953	0.00320478	0.00134964	0.000357699	0.00011742	8.38711e-05	0.00380027	7.02704e-06	0	0	0	0	0.00349946	0	0	0	0	0
SRR23902031	SAMN33804164	B092822TC53_B062822NT153	after-enrich	M.abscessus	1000	65C/19.5h		0.000754799		0.917502		3511916	2999937	5999874	454480095	5949927	450691055	4315	327143	54438	3227728	4491	263489	4315	257104	0.732075	0.0597582	0.0583113	0.0240467	0.0171181	0.00771365	0.00309802	0.00113725	0.000805162	0.0239434	0.000648528	5.21361e-06	0	0	0	0.0233975	0.000641501	5.21361e-06	0	0	0
SRR23902106	SAMN33804230	B092822TC53_B062822NT253	after-enrich	M.fortuitum	1000	65C/19.5h		0.00047037		0.901837		3750364	2999918	5999836	453802329	5974020	451847425	2602	196970	28626	1636121	2810	159167	2602	150350	0.370924	0.0360773	0.0340827	0.0214483	0.0120822	0.00286068	0.000982425	0.00045177	0.000310323	0.0213921	0.000212625	0	0	0	0	0.0205842	0.00018769	0	0	0	0
SRR23902097	SAMN33804293	B092822TC53_B062822NT353	after-enrich	M.porcinum	1000	65C/19.5h		0.000513663		0.918819		2578901	2578845	5157690	390657435	5127878	388396396	2435	184504	32446	1937738	2634	152501	2435	143912	0.439244	0.0345694	0.0326225	0.0202784	0.0139085	0.00406072	0.00131496	0.000536548	0.000413008	0.0202154	0.000227812	0	0	0	0	0.0192196	0.000223732	0	0	0	0
SRR23902033	SAMN33804164	B092822TC43_B062822NT143	after-enrich	M.abscessus	10000	65C/19.5h		0.0225418		0.707702		369853	369844	739688	55979532	701407	53073513	15479	1174578	54092	3312010	15811	996456	15479	977189	0.751303	0.22599	0.221626	0.0435908	0.016723	0.00677678	0.00276049	0.00108375	0.000876793	0.0433391	0.00595621	0.00117964	0.000342738	0	0	0.0424333	0.00586826	0.00117782	0.000340925	0	0
SRR23902107	SAMN33804230	B092822TC43_B062822NT243	after-enrich	M.fortuitum	10000	65C/19.5h		0.0228745		0.634753		321329	321319	642638	48623900	618068	46759533	13674	1037220	38708	2370942	14138	876561	13674	851027	0.537528	0.198717	0.192928	0.0653503	0.0124512	0.00291373	0.00127416	0.000735345	0.000539042	0.0650307	0.002515	0.000718571	0.000101779	0	0	0.0632021	0.00243067	0.000716985	0.000101779	0	0
SRR23902098	SAMN33804293	B092822TC43_B062822NT343	after-enrich	M.porcinum	10000	65C/19.5h		0.0266997		0.64737		331840	331819	663638	50293401	632629	47940618	16392	1244119	47900	2952628	16891	1055673	16392	1028238	0.669441	0.239312	0.233093	0.0715101	0.0155066	0.00395055	0.00146389	0.000838938	0.000748946	0.0711712	0.00358334	0.000818537	0.000317577	0	0	0.0692927	0.00349289	0.00081763	0.00031667	0	0
SRR23902088	SAMN33804163	B092822TC73_B062822TC573	after-enrich	M.bovis	10	65C/19.5h		1.85018e-05		0.8125		3347432	2999943	5999886	453800880	5999405	453764741	91	6772	592	19363	111	3374	91	2944	0.0043892	0.0007648	0.0006673	0.000492346	0.000154141	4.98693e-06	4.98693e-06	4.53357e-06	0	0.000490533	0	0	0	0	0	0.000459024	0	0	0	0	0
SRR23902053	SAMN33804027	B062222TB7_B061222TB71	after-enrich	Mtb_H37Rv	10	65C/19.5h		0.00231261		0.918635		3085156	2999208	5998416	454220741	5845783	442652224	10942	828470	166152	11505859	13519	977472	10942	797823	2.60818	0.221576	0.180854	0.153753	0.108605	0.0273993	0.0038481	0.000312136	0.000165929	0.153676	0.000838711	0	0	0	0	0.143141	1.99477e-05	0	0	0	0
SRR23902021	SAMN33804091	B092822TC73_B062822TC173	after-enrich	Mtb_L1	10	65C/19.5h		1.55012e-05		0.796943		3817647	2999951	5999902	454498765	5999537	454471326	77	5797	458	14425	93	3073	77	2732	0.0032712	0.000697	0.0006197	0.000487132	6.00698e-05	9.5205e-06	4.98693e-06	4.76025e-06	4.30689e-06	0.000484866	0	0	0	0	0	0.000464465	0	0	0	0	0
SRR23902002	SAMN33804093	B092822TC73_B062822TC373	after-enrich	Mtb_L2	10	65C/19.5h		2.4336e-05		0.769352		3088190	2999914	5999828	454422315	5999341	454385513	90	6653	633	28919	146	7546	90	4054	0.0065553	0.0017105	0.000919	0.00137073	9.67918e-05	9.5205e-06	4.98693e-06	4.53357e-06	4.30689e-06	0.00137073	0	0	0	0	0	0.000755973	0	0	0	0	0
SRR23901984	SAMN33804094	B092822TC73_B062822TC473	after-enrich	Mtb_L3	10	65C/19.5h		3.05043e-05		0.79868		3793852	2999941	5999882	454332948	5999156	454278470	148	11173	909	38709	183	8478	148	6396	0.008765	0.0019204	0.0014485	0.00150039	0.000217385	1.15606e-05	4.98693e-06	4.53357e-06	4.53357e-06	0.00149767	0	0	0	0	0	0.00117646	0	0	0	0	0
SRR23902072	SAMN33804092	B092822TC73_B062822TC273	after-enrich	Mtb_L4	10	65C/19.5h		2.28354e-05		0.778675		4563827	2999969	5999938	454470307	5999456	454433874	119	9007	619	23258	137	5334	119	4714	0.0052721	0.0012091	0.0010686	0.000903768	8.77246e-05	1.38274e-05	4.98693e-06	0	0	0.000901728	0	0	0	0	0	0.000824657	0	0	0	0	0
SRR23901992	SAMN33804163	B092822TC63_B062822TC563	after-enrich	M.bovis	100	65C/19.5h		0.00192113		0.959701		6000962	2999870	5999740	454113180	5737258	434211034	10273	778660	273504	20301714	11022	812566	10273	762438	4.60206	0.184196	0.172835	0.149618	0.139216	0.072045	0.0221118	0.00231144	0.00100872	0.149507	1.38274e-05	0	0	0	0	0.143507	0	0	0	0	0
SRR23902054	SAMN33804027	B062222TB6_B061222TB61	after-enrich	Mtb_H37Rv	100	65C/19.5h		0.0198884		0.877069		11709846	2999225	5998450	454338004	5253057	397777035	89328	6774416	849868	63562017	104475	7840407	89328	6709886	14.4086	1.7773	1.52103	0.690921	0.46593	0.190789	0.0509494	0.00846033	0.0038481	0.69076	0.00885588	0.00448166	0.000473305	0	0	0.678124	0.00148905	0	0	0	0
SRR23902022	SAMN33804091	B092822TC63_B062822TC163	after-enrich	Mtb_L1	100	65C/19.5h		0.00330527		0.961251		5339015	2999876	5999752	454415529	5545090	419919431	16777	1272926	472990	35369014	18328	1359777	16777	1250236	8.0179	0.308245	0.283414	0.229109	0.216114	0.131993	0.0448116	0.00662468	0.00327891	0.228941	0.000140087	0	0	0	0	0.219263	3.85354e-06	0	0	0	0
SRR23902004	SAMN33804093	B092822TC63_B062822TC363	after-enrich	Mtb_L2	100	65C/19.5h		0.00625705		0.937975		8489125	2999910	5999820	454328973	5481174	414982227	26576	2015388	552942	41345939	34296	2553734	26576	1983132	9.37265	0.578907	0.449552	0.325662	0.294217	0.136733	0.0436984	0.00637602	0.00272128	0.325494	0.00500008	0.00142377	0	0	0	0.313102	4.3749e-05	0	0	0	0
SRR23901985	SAMN33804094	B092822TC63_B062822TC463	after-enrich	Mtb_L3	100	65C/19.5h		0.00770511		0.941452		7971428	2999911	5999822	454176870	5338408	404002720	32855	2491229	702547	52511359	41133	3064918	32855	2453956	11.9037	0.694782	0.556283	0.387793	0.353758	0.172998	0.0613993	0.0100063	0.00475413	0.387526	0.00505539	0.00175517	0	0	0	0.374495	3.7402e-05	0	0	0	0
SRR23902073	SAMN33804092	B092822TC63_B062822TC263	after-enrich	Mtb_L4	100	65C/19.5h		0.00554347		0.942064		7957471	2999843	5999686	454230885	5503596	416594969	24797	1880474	526599	39318895	30509	2266132	24797	1845565	8.91354	0.513722	0.418375	0.315302	0.287252	0.134201	0.0400827	0.00488787	0.00192609	0.315089	0.00455533	0.00019245	0	0	0	0.302043	0	0	0	0	0
SRR23902003	SAMN33804163	B092822TC53_B062822TC553	after-enrich	M.bovis	1000	65C/19.5h		0.0359454		0.859438		6717950	2999927	5999854	454437300	4918796	372385279	168138	12744742	1257866	94206246	176808	13211808	168138	12583459	21.3559	2.995	2.85254	0.857091	0.627647	0.314753	0.0997862	0.0144267	0.00644765	0.856882	0.0216111	0.00110279	0	0	0	0.843302	0.0162109	1.36007e-05	0	0	0
SRR23902055	SAMN33804027	B062222TB5_B061222TB51	after-enrich	Mtb_H37Rv	1000	65C/19.5h		0.163767		0.681336		4526401	2999429	5998858	454419804	4443106	336352900	678496	51458733	2283384	172075661	727632	54847264	678496	51156809	39.007	12.4331	11.5965	0.991285	0.868862	0.572359	0.247336	0.0559116	0.0316949	0.991277	0.562703	0.0731052	0.00806477	0.00208635	0	0.981659	0.548073	0.060639	0.00050368	0	0
SRR23902023	SAMN33804091	B092822TC53_B062822TC153	after-enrich	Mtb_L1	1000	65C/19.5h		0.0355764		0.867968		5958488	2999961	5999922	454742773	4862656	368409958	162794	12347641	1310262	98324445	172996	12983686	162794	12242999	22.2888	2.94323	2.77532	0.852679	0.640738	0.329005	0.107381	0.0172716	0.00804188	0.852402	0.0239885	0.00117397	6.80036e-07	0	0	0.839373	0.0166371	2.19878e-05	0	0	0
SRR23902005	SAMN33804093	B092822TC53_B062822TC353	after-enrich	Mtb_L2	1000	65C/19.5h		0.0646457		0.83776		7885472	2999953	5999906	454500271	4498316	340539754	256839	19464454	1792387	134645352	290797	21824696	256839	19291742	30.5233	4.9475	4.37331	0.927496	0.736801	0.429855	0.170234	0.0377837	0.0219915	0.927355	0.0931262	0.0071508	0.00486044	0.0001283	0	0.914416	0.0809578	0.000464691	9.74718e-06	0	0
SRR23901986	SAMN33804094	B092822TC53_B062822TC453	after-enrich	Mtb_L3	1000	65C/19.5h		0.0736498		0.83697		7810858	2999960	5999920	454574526	4353738	329633467	287746	21813737	1966834	147728358	320652	24076537	287746	21624512	33.489	5.4579	4.90208	0.949096	0.78816	0.488613	0.202897	0.0451478	0.0253216	0.948943	0.119094	0.00774312	0.00474166	0	0	0.936774	0.105872	0.000340471	0	0	0
SRR23902074	SAMN33804092	B092822TC53_B062822TC253	after-enrich	Mtb_L4	1000	65C/19.5h		0.0526616		0.841674		7025697	2999959	5999918	454490759	4687608	354896400	219102	16608233	1559167	117052019	246857	18509639	219102	16441983	26.5348	4.19596	3.72722	0.904774	0.703912	0.390962	0.141398	0.0273569	0.0151367	0.904654	0.0599837	0.00643382	0.00436742	0	0	0.89167	0.0478872	6.48301e-05	0	0	0
SRR23902014	SAMN33804163	B092822TC43_B062822TC543	after-enrich	M.bovis	10000	65C/19.5h		0.220674		0.634924		3086875	2999914	5999828	454107918	4335804	327829615	928479	70397042	2620823	196444086	956799	71712729	928479	69628646	44.5326	16.2567	15.7842	0.979764	0.910617	0.663879	0.321273	0.0758494	0.0401169	0.979747	0.748219	0.1735	0.00514288	1.15606e-05	0	0.969035	0.73473	0.165238	0.00191181	0	0
SRR23902057	SAMN33804027	B062222TB4_B061222TB41	after-enrich	Mtb_H37Rv	10000	65C/19.5h		0.361083		0.389041		6294281	2999613	5999226	454913733	4877707	369788437	1691780	128433546	2882775	217614370	1761256	132977721	1691780	127749263	49.3298	30.144	28.9588	0.999235	0.937577	0.700009	0.348352	0.0891493	0.0519298	0.999235	0.911323	0.553888	0.133464	0.00732557	0.00139475	0.991736	0.899084	0.540201	0.121934	0.00110778	0.000133967
SRR23902024	SAMN33804091	B092822TC43_B062822TC143	after-enrich	Mtb_L1	10000	65C/19.5h		0.241262		0.595327		3321807	2999949	5999898	454500112	4428203	335218760	1032438	78324227	2640054	198258224	1068359	80380249	1032438	77731997	44.9425	18.2211	17.6208	0.992019	0.921913	0.673768	0.321443	0.073814	0.0391046	0.992013	0.788639	0.235264	0.0125417	0.000327777	0	0.981739	0.774554	0.223708	0.00787731	0	0
SRR23902006	SAMN33804093	B092822TC43_B062822TC343	after-enrich	Mtb_L2	10000	65C/19.5h		0.273338		0.537878		5541434	2999950	5999900	454704114	4551769	344789119	1182652	89746685	2692302	202360318	1244171	93609799	1182652	89019074	45.8735	21.2205	20.1797	0.991013	0.916234	0.653915	0.306915	0.0753677	0.0432013	0.990995	0.830157	0.320724	0.0328584	0.00498149	0.00140767	0.979968	0.816173	0.307651	0.0232121	0.000207864	5.87098e-05
SRR23901987	SAMN33804094	B092822TC43_B062822TC443	after-enrich	Mtb_L3	10000	65C/19.5h		0.314639		0.504429		7321158	2999951	5999902	454868167	4544474	344391341	1368049	103839767	2885297	216890273	1429869	107602004	1368049	102997914	49.1673	24.3922	23.3485	0.996895	0.939777	0.708558	0.354174	0.0876827	0.0493282	0.996888	0.884349	0.42222	0.0526686	0.00452995	0.000256147	0.986905	0.871098	0.409	0.0420743	0.000104272	0
SRR23902075	SAMN33804092	B092822TC43_B062822TC243	after-enrich	Mtb_L4	10000	65C/19.5h		0.280276		0.572456		4322326	2999929	5999858	454122003	4362664	329927683	1163079	88183276	2859945	214770140	1222751	91831086	1163079	87385408	48.6862	20.817	19.8091	0.98884	0.928245	0.702022	0.356069	0.0902156	0.0504856	0.988826	0.833405	0.314353	0.0252504	0.00364273	3.69486e-05	0.978479	0.819014	0.300182	0.01533	0	0
SRR23902030	SAMN33804027	B230123TB1_Mtbh37Rv	WGS	Mtb_H37Rv	NA	NA		0.996415		0.324958		5591412	2998458	5996916	451260046	4052892	305897156	3976235	300119822	5982385	447795631	4038361	303198843	3976235	298571474	101.508	68.7305	67.6815	0.999976	0.999943	0.999802	0.998305	0.552768	0.0546778	0.999976	0.999932	0.999559	0.989819	0.000243906	0	0.992846	0.988403	0.984955	0.972277	0.000226225	0
SRR23902011	SAMN33804091	B230123TB2_MtbL1	WGS	Mtb_L1	NA	NA		0.985396		0.325939		5370187	2998569	5997138	451543473	4061770	306682586	3953841	298553900	5937820	444141006	4002452	300514512	3953841	296952491	100.681	68.1225	67.3149	0.99378	0.991963	0.988078	0.985542	0.554121	0.052037	0.993777	0.991626	0.987366	0.976383	0.000928929	1.29207e-05	0.983775	0.979874	0.976885	0.965106	0.000667342	0
SRR23902038	SAMN33804092	B230123TB3_MtbL4	WGS	Mtb_L4	NA	NA		0.992016		0.32583		5516156	2998263	5996526	447148415	4053222	304015721	3956390	296780003	5964166	441883262	4020862	299782277	3956390	295044504	100.169	67.9564	66.8823	0.990353	0.989989	0.989489	0.986979	0.535558	0.060452	0.990352	0.989921	0.988977	0.975463	0.000535188	3.62686e-06	0.979708	0.975925	0.973252	0.959503	0.00031871	0
SRR23901993	SAMN33804093	B230123TB4_MtbL2	WGS	Mtb_L2	NA	NA		0.988999		0.328155		5380348	2999003	5998006	452164763	4044332	305624912	3932299	297170198	5953514	445983295	3999840	300555149	3932299	295547074	101.099	68.1322	66.9967	0.992477	0.991712	0.991004	0.987912	0.506894	0.100718	0.992467	0.991477	0.99037	0.974953	0.00238035	0.000136687	0.981894	0.978187	0.975137	0.95939	0.00171165	8.02442e-05
SRR23902081	SAMN33804094	B230123TB5_MtbL3	WGS	Mtb_L3	NA	NA		0.989495		0.325644		4795731	2998505	5997010	450504399	4058001	305914592	3952168	297955072	5954381	444386935	4015372	300919635	3952168	296257887	100.737	68.2144	67.1577	0.997774	0.997377	0.996866	0.994132	0.532297	0.0607592	0.99777	0.997247	0.996313	0.981952	0.000537002	9.29382e-06	0.987323	0.983904	0.98108	0.966519	0.000384674	0
SRR23902049	SAMN33804163	B230123TB6_Mbovis	WGS	M.bovis	NA	NA		0.987037		0.327418		5291806	2998316	5996632	450898429	4050420	305550456	3954018	298302393	5944125	443241117	3997913	299118878	3954018	295921668	100.478	67.8068	67.0818	0.981676	0.976669	0.975553	0.972848	0.572197	0.0696808	0.981673	0.976384	0.974812	0.964394	0.000785215	8.16043e-06	0.971221	0.96739	0.964608	0.954314	0.000486226	0

## Sheet: Table S2
S2. Genotype Concordance between Whole-genome sequencing and WGE-CNERs data
	Total genotyped in both	Concordance		# GCTs	[2]sample	[3]RR Hom -> RR Hom	[4]RR Hom -> RA Het	[5]RR Hom -> AA Hom	[6]RR Hom -> AA Het	[7]RR Hom -> missing	[8]RA Het -> RR Hom	[9]RA Het -> RA Het	[10]RA Het -> AA Hom	[11]RA Het -> AA Het	[12]RA Het -> missing	[13]AA Hom -> RR Hom	[14]AA Hom -> RA Het	[15]AA Hom -> AA Hom	[16]AA Hom -> AA Het	[17]AA Hom -> missing	[18]AA Het -> RR Hom	[19]AA Het -> RA Het	[20]AA Het -> AA Hom	[21]AA Het -> AA Het	[22]AA Het -> missing	[23]missing -> RR Hom	[24]missing -> RA Het	[25]missing -> AA Hom	[26]missing -> AA Het	[27]missing -> missing
WGS_WGE1e4	404	1		GCTs	M.tb_H37Rv	322	0	0	0	1833	0	0	0	0	0	0	0	82	0	1	0	0	0	0	0	205	0	0	0	2803
WGS_WGE1e4	3221	0.997516		GCTs	M.tb_L1	1209	0	5	0	1673	0	0	0	0	0	3	0	2004	0	145	0	0	0	0	0	26	0	6	0	175
WGS_WGE1e4	2218	0.996393		GCTs	M.tb_L4	1343	0	7	0	2523	0	0	0	0	0	1	0	867	0	32	0	0	0	0	0	48	0	4	0	421
WGS_WGE1e4	2952	0.997629		GCTs	M.tb_L2	1543	0	3	0	1921	0	0	0	0	0	4	0	1402	0	104	0	0	0	0	0	17	0	3	0	249
WGS_WGE1e4	3278	0.998475		GCTs	M.tb_L3	1908	0	0	0	1707	0	0	0	0	0	5	0	1365	0	46	0	0	0	0	0	35	0	11	0	169
WGS_WGE1e4	3241	0.998149		GCTs	M.bovis	1031	0	5	0	1554	0	0	0	0	0	1	0	2204	0	185	0	0	0	0	0	8	0	1	0	257
WGS_WGE1e3	107	1		GCTs	Mtb_H37Rv	52	0	0	0	1548	0	0	0	0	0	0	0	55	0	24	0	0	0	0	0	53	0	3	0	2196
WGS_WGE1e3	459	0.989107		GCTs	MTBC_L1	37	0	2	0	2072	0	0	0	0	0	3	0	417	0	1252	0	0	0	0	0	1	0	0	0	147
WGS_WGE1e3	342	0.994152		GCTs	MTBC_L4	52	0	2	0	2754	0	0	0	0	0	0	0	288	0	510	0	0	0	0	0	2	0	0	0	323
WGS_WGE1e3	620	0.987097		GCTs	MTBC_L2	76	0	0	0	2365	0	0	0	0	0	8	0	536	0	765	0	0	0	0	0	4	0	3	0	174
WGS_WGE1e3	718	0.994429		GCTs	MTBC_L3	92	0	3	0	2413	0	0	0	0	0	1	0	622	0	654	0	0	0	0	0	3	0	0	0	143
WGS_WGE1e3	496	0.995968		GCTs	Mbovis	30	0	0	0	1876	0	0	0	0	0	2	0	464	0	1360	0	0	0	0	0	0	0	0	0	199
WGE1e4_WGE1e3	83	0.975904		GCTs	Mtb_H37Rv	24	0	2	0	371	0	0	0	0	0	0	0	57	0	25	0	0	0	0	0	77	0	0	0	3365
WGE1e4_WGE1e3	446	0.991031		GCTs	MTBC_L1	22	0	1	0	938	0	0	0	0	0	3	0	420	0	1208	0	0	0	0	0	6	0	3	0	1320
WGE1e4_WGE1e3	313	0.980831		GCTs	MTBC_L4	15	0	6	0	1044	0	0	0	0	0	0	0	292	0	504	0	0	0	0	0	22	0	1	0	2037
WGE1e4_WGE1e3	616	0.991883		GCTs	MTBC_L2	73	0	2	0	1113	0	0	0	0	0	3	0	538	0	723	0	0	0	0	0	15	0	4	0	1450
WGE1e4_WGE1e3	696	0.992816		GCTs	MTBC_L3	81	0	3	0	1379	0	0	0	0	0	2	0	610	0	638	0	0	0	0	0	22	0	1	0	1185
WGE1e4_WGE1e3	488	0.995902		GCTs	Mbovis	25	0	0	0	827	0	0	0	0	0	2	0	461	0	1283	0	0	0	0	0	9	0	4	0	1310

## Sheet: Table S3
S3. List of the 32 drug-resistance conferring genes analysed.
A complete list of individual mutations and drug pairs are available in TBDB GitHub page: https://github.com/jodyphelan/tbdb
Reference	Start	End	Gene name
NC_000962.3	5240	7267	gyrB
NC_000962.3	7302	9818	gyrA
NC_000962.3	490783	491793	fgd1
NC_000962.3	759807	763325	rpoB
NC_000962.3	763370	767320	rpoC
NC_000962.3	778990	779487	Rv0678
NC_000962.3	781560	781934	rpsL
NC_000962.3	800809	801462	rplC
NC_000962.3	1416181	1417347	embR
NC_000962.3	1471846	1473382	rrs
NC_000962.3	1473658	1476795	rrl
NC_000962.3	1673440	1674183	fabG1
NC_000962.3	1674202	1675011	inhA
NC_000962.3	1833542	1834987	rpsA
NC_000962.3	2153889	2156111	katG
NC_000962.3	2288681	2289241	pncA
NC_000962.3	2518115	2519365	kasA
NC_000962.3	2714124	2715332	eis
NC_000962.3	2726193	2726780	ahpC
NC_000962.3	2746135	2747598	folC
NC_000962.3	2986839	2987615	ribD
NC_000962.3	3067193	3067945	thyX
NC_000962.3	3073680	3074471	thyA
NC_000962.3	3086820	3087935	ald
NC_000962.3	3640543	3641538	fbiA
NC_000962.3	3840194	3841420	alr
NC_000962.3	3986844	3987299	ddn
NC_000962.3	4043862	4044281	panD
NC_000962.3	4239863	4243147	embC
NC_000962.3	4243233	4246517	embA
NC_000962.3	4246514	4249810	embB
NC_000962.3	4326004	4327473	ethA
NC_000962.3	4327549	4328199	ethR
NC_000962.3	4407528	4408202	gid

## Sheet: Table S4
S4. TB-Profiler analysis for CNERs capture data
TB-Profiler RunID	Sample name	MTBC taxa	Experiment	Number of reads	Percentage reads mapped	Drug-resistance identified by TB-profiler	Spoligotype identified by TB-profiler	Lineage assigned by TB-profiler	Lineage assigned by TB-profiler	Lineage assigned by TB-profiler	RD locus identified by TB-profiler
340ec48f-17c3-4c26-b282-032e4a37d794	B092822TC43_B062822TC543	Mbovis	WGE1e4	2420064	42.56	Pyrazinamide_R_pncAp.His57Asp(1.00)	676713677777600	La1.7.1	M.bovis
aab70d5b-47e7-40d5-b56c-99c291767300	B092822TC53_B062822TC553	Mbovis	WGE1e3	2525638	20.51	Sensitive	676713677777600	La1.7.1	M.bovis
d66e0246-a3c8-42b6-a8e2-6bcf9db9e04e	B230123TB6	Mbovis	WGS	9814410	98.48	Pyrazinamide_R_pncAp.His57Asp(1.00)	676713677777600	La1.7.1	M.bovis
0418b3b0-9570-4a12-81b3-5c773acddca3	B062222TB4_B061222TB41	Mtb_H37Rv	WGE1e4	5697152	47.55	Sensitive	777777477760771	lineage4.9	Euro-American(H37Rv-like)	T1
115d2e89-62ac-447b-adb8-8c3bc619d925	B062222TB5_B061222TB51	Mtb_H37Rv	WGE1e3	3242061	37.81	Sensitive	777777477760771	lineage4.9	Euro-American(H37Rv-like)	T1	None
4a3265ae-b369-4100-9dcd-f14a1327943a	B230123TB1	Mtb_H37Rv	WGS	10507311	99.26	Sensitive	777777477760771	lineage4.9	Euro-American(H37Rv-like)	T1	None
210270fc-d704-428d-af08-1a00371a8dfb	B092822TC43_B062822TC143	Mtb_L1	WGE1e4	2631055	42.97	Isoniazid_R_katGp.Ser315Thr(1.00)	777777777413771	lineage1.1.1.1	Indo-Oceanic	EAI4;ZERO	RD239
6a9cdfd6-23ff-4ecf-b1b6-7c9f67ebf51e	B230123TB2	Mtb_L1	WGS	9955332	98.45	Isoniazid_R_katGp.Ser315Thr(1.00)	777777777413771	lineage1.1.1.1	Indo-Oceanic	EAI4;ZERO	RD239
d6407424-25cc-4cbd-95b7-cff607725830	B092822TC53_B062822TC153	Mtb_L1	WGE1e3	2359058	21.45	Sensitive	777777777413771	lineage1.1.1.1	Indo-Oceanic	EAI4;ZERO	RD239
0f3b3521-13be-4ee4-bc1c-d5d8180eea7f	B092822TC43_B062822TC343	Mtb_L2	WGE1e4	4493198	43.87	Isoniazid_R_katGp.Ser315Thr(1.00),Streptomycin_R_rpsLp.Lys43Arg(1.00),Ethionamide_R_ethAp.Trp21*(0.42)	000000000003771	lineage2.2.1	East-Asian(Beijing)	Beijing-RD181	RD105;RD207;RD181
5d322a3b-05e2-4807-9cad-52405176b28b	B230123TB4	Mtb_L2	WGS	10028915	98.72	Isoniazid_R_katGp.Ser315Thr(1.00),Streptomycin_R_rpsLp.Lys43Arg(1.00),Ethionamide_R_ethAp.Trp21*(0.39)	000000000003771	lineage2.2.1	East-Asian(Beijing)	Beijing-RD181	RD105;RD207;RD181
c9eb6ee5-cc23-4cb0-a18f-2b1065724142	B092822TC53_B062822TC353	Mtb_L2	WGE1e3	4239055	29.24	Sensitive	000000000003771	lineage2.2	East-Asian(Beijing)	Beijing-RD207	RD105;RD207
60f9f6d6-34f9-4780-9c71-3624f64e139c	B230123TB5	Mtb_L3	WGS	8933373	98.73	Fluoroquinolones_Moxifloxacin_Ofloxacin_Levofloxacin_Ciprofloxacin_R_gyrAp.Ser91Pro(0.80)	703777740003071	lineage3	East-African-Indian	CAS	RD750
8ca7deab-4f17-4194-b342-3f24ceaac818	B092822TC53_B062822TC453	Mtb_L3	WGE1e3	4625265	32.12	Ethionamide_R_ethAp.Gly11Val(0.18)	703777740003071
b2018a95-a9be-4b2a-a193-6c2880dd1385	B092822TC43_B062822TC443	Mtb_L3	WGE1e4	6382404	47.03	Fluoroquinolones_Moxifloxacin_Ofloxacin_Levofloxacin_Ciprofloxacin_R_gyrAp.Ser91Pro(0.80)	703777740003071	lineage3	East-African-Indian	CAS	RD750
879049be-fc3c-4962-a574-88ffe1880ea5	B092822TC43_B062822TC243	Mtb_L4	WGE1e4	3710759	46.6	Isoniazid_R_katGp.Ser315Thr,Ethionamide_R_ethAp.Gln73*(1.00)	677737607760731	lineage4.3.4.1	Euro-American(LAM)	LAM1;LAM2	RD174
a087ef5e-0e83-42ab-9bdd-b4723ca355b0	B092822TC53_B062822TC253	Mtb_L4	WGE1e3	3281632	25.41	Sensitive	677737607760731	lineage4.3.4.1	Euro-American(LAM)	LAM1;LAM2	RD174
aa6bf676-d9d6-4683-896e-fc3c10c17dc1	B230123TB3	Mtb_L4	WGS	10350175	98.94	Isoniazid_R_katGp.Ser315Thr(1.00),Ethionamide_R_ethAp.Gln73*(1.00)	677737607760731	lineage4.3.4.1	Euro-American(LAM)	LAM1;LAM2	RD174

## Sheet: Table S5
S5. WGE-CNERs cost estimate
Item	Cost	Notes/Source
100mM ATP	45	Thermo Fisher
100mM DTT	71	Thermo Fisher
Brindge/splint oligos	67.5	IDT
biotin-11-dATP - 1mM	347	PerkinElmer
biotin-11-dUTP - 1mM	190	Thermo Fisher
dNTP mix	61	NEB
HindIII	277	NEB
Phi29	224	NEB
RCA fwd primer	4	IDT
RCA rev primer	4	IDT
T4 DNA Ligase	256	NEB
T4 PNK	224	NEB
M. tuberculosis H37Rv reference gDNA	718	ATCC
Primary reagent cost + tax +shipping	2986.2	10% tax + 10% shipping
Secondary reagents and supplies	4031.37	35% addendum for tips/tubes and QC
Makes 2ug CNERs = 40 captures	100.784	Per reaction CNER cost
